# Supplementary material for: Single-molecular insights into the breakpoint of cellulose nanofibers assembly during saccharification
Source: Nat Commun. 2023 Feb 25;14:1100. doi: 10.1038/s41467-023-36856-8 (PMC9968341; doi:10.1038/s41467-023-36856-8)
Supplement: Supplementary file 4 — Source Data [file 41467_2023_36856_MOESM4_ESM.xlsx]

## Sheet: Fig.1
Figure 1c											Figure 1d			Figure 1f
Crude cellulose DP											Viscosity DP	GPC DP		NFL(nm)-16% NaClO2
0		0.04		0.08		0.16		0.32			787.687	414		WT	Osfc16
WT	Osfc16	WT	Osfc16	WT	Osfc16	WT	Osfc16	WT	Osfc16		768.598	292		98	62
1214.41	807.238	779.727	661.528	758.527	637.253	556.067	441.44	446.667	314.983		543.587	160		28	21
1276.29	874.905	803.765	675.556	768.75	669.734	545.933	421.595	427.185	341.156		443.48	92		70	63
1232.95	811.295	779.568	690.565	778.516	667.63	528.76	412.614	456.589	330.975		675.883	372		76	69
0.000166182		0.000656992		0.00233829		0.00054266		0.000621727			658.206	272		89	67
											425.216	173		132	90
											329.038	86		96	78
														168	64
														165	77
														99	67
														155	64
														122	60
														120	66
														135	52
														89	78
														114	64
														110	41
														144	49
														132	85
														93	49
														78	79
														131	93
														128	65
														93	72
														84	36
														129	79
														129	60
														99	57
														94	82
														79	101
														82	107
														119	70
														99	76
														78	104
														100	64
														111	56
														154	58
														106	63
														110	96
														123	55
														89	123
														99	67
														95	23
														130	145
														79	70
														105	62
														102	60
														123	60
														106	75
														96	57
														84	40
														84	40
														96	72
														93	31
														81	32
														82	41
														103	44
														82	64
														116	43
														129	46
														100	75
														122	44
														131	44
														111	39
														95	53
														103	49
														86	44
														78	47
														70	40
														50	62
														63	73
														54	51
														118	63
														129	45
														107	46
														94	83
														87	40
														78	49
														85	28
														39	88
														44	36
														58	47
														41	38
														75	47
														35	46
														72	54
														35	45
														92	29
														91	84
														75	50
														51	60
														51	109
														72	48
														84	48
														64	69
														143	84
														139	48
														123	77
														112	46
														92	75
														88	71
														104	39

## Sheet: Fig.2
Fig. 2g							Fig. 2h				Fig. 2i
Loading speed (nN/s)	19.5	39	75.036	162.24	325.26						Distance (nm)	Force (pN)	Force	Force	Force	Force	Force	Force	Force	Force	Force	Average
Average force (pN)	34.247	41.4952	49.104	59.2398	69.1754		Loading rate (nN/s)	In (Loading rate )	Rupture force (pN)		0			7.55	3.83						0.83	4.07
	27.6	51	47.4	95.4	80.4		19.5	2.97041	34.1809		1	5.48	7.23	7.55	9.33		-0.16	5.33		1.82	2.66	4.905
	27.6	53.4	54	60.6	84		39	3.66356	41.4952		2	9.14	3.57	7.55	12.99	1.83	1.67	7.16	-0.09	1.82	4.49	5.013
	24	34.8	60	88.8	48		75.036	4.31797	49.1134		3	10.98	3.57	9.38	16.65	5.49	3.5	3.5	1.74	3.65	5.32	6.378
	33	36	34.8	96	40.2		162.24	5.08908	59.126		4	12.81	2.72	11.21	20.31	10.98	7.16	5.33	4.74	5.82	6.32	8.74
	28.2	40.2	75	60	102		325.26	5.78462	69.1754		5	14.64	0.4	16.71	23.98	14.64	10.83	7.16	7.57	7.82	6.32	11.007
	29.4	31.2	73.2	72	51						6	18.47	5.54	18.54	25.81	18.31	12.66	10.16	12.57	10.65	10.49	14.32
	31.2	55.2	36	66	62.4						7	20.47	12.86	24.03	27.3	21.97	14.49	13	16.57	11.82	12.66	17.517
	24.6	36.6	43.8	45.6	46.8						8	22.47	20.19	27.69	31.96	25.63	19.98	17	19.57	17.65	14.49	21.663
	22.2	33	38.4	53.4	62.4						9	27.3	29.34	29.52	34.62	29.29	29.14	20.83	25.57	21.82	16.32	26.375
	30	42	27.6	60	73.2						10	31.3	40.67	35.02	38.46	31.12	32.8	25.83	27.74	31.82	22.66	31.742
	30	42	35.4	53.4	75						11	35.96	28.5	42.34	42.95	29.29	38.29	29.83	31.74	34.01	36	34.891
	18	42	24	55.2	41.22						12	12.81	16.38	16.71	25.81	18.31	19.98	12.66	1.74	11.82	13.32	14.954
	36	47.4	60	43.2	55.2						13	1.82	3.57	0.23	0.17	-3.67	1.67	-0.12		-0.01	1.16	0.535556
	46.8	72	63	42	78						14	-0.01	-0.09
	38.4	55.2	53.4	62.4	55.2
	36	29.28	34.8	46.8	49.2
	39	34.8	51.6	48	44.4
	30	34.8	78	66	58.8						Fig. 2j
	29.4	45.6	31.2	54	102						Distance (nm)	Average	Integral for pN*nm	kcal/mol
	31.2	66	42	48	42						0	4.07038	0	0
	37.8	58.8	60.6	57	51						1	4.3598	4.21509	0.606459
	33	62.4	36.6	60	59.4						2	5.01296	8.90147	1.28073
	36	33	51	63	67.8						3	6.3778	14.5968	2.10017
	54	78.6	76.8	55.2	58.8						4	8.74128	22.1564	3.18782
	18	49.2	75	85.8	51						5	11.0063	32.0302	4.60844
	36	28.8	53.4	60.6	93.6						6	14.3189	44.6928	6.43031		Note: pN * nm = 0.143878 kcal/mol
	36	58.8	38.4	49.2	71.4						7	17.5162	60.6103	8.7205
	36	36.6	60.6	48	62.4						8	21.6628	80.1998	11.539
	36.6	27.6	31.2	54	102						9	26.3756	104.219	14.9948
	25.8	47.4	27.6	61.2	100.8						10	31.7404	133.277	19.1756
	37.8	38.4	57	72.6	69.6						11	34.8905	166.592	23.969
	36.6	51	34.8	62.4	73.2						12	14.9527	191.514	27.5546
	45.6	24	33	90	36.6						13	0.53616	199.258	28.6689
	40.2	54	48	73.2	78
	25.8	61.8	54	56.4	85.8
	36.6	36	63	48	60
	16.2	51	30	56.4	75.6
	34.8	49.2	36	38.4	51
	34.8	72	40.2	57.6	40.8
	31.2	76.8	43.8	48	95.4
	30	34.8	38.4	54	47.4
	27	62.4	76.8	67.2	102
	49.2	48	40.8	43.8	45.6
	60	36	48	71.4	62.4
	24	69	41.4	38.4	47.4
	30	36.6	44.4	60.6	38.4
	38.4	67.8	71.4	73.2	90
	58.2	31.2	69.6	82.8	85.8
	25.8	40.8	49.2	60	75
	43.2	45.6	47.4	35.4	87.6
	54	24	48	55.2	108
	40.2	31.2	36	57	57
	46.8	45.6	72	55.2	78
	33	62.4	48	41.4	72
	25.8	53.4	22.2	58.8	46.8
	67.8	36.6	48	40.2	41.4
	48	37.2	53.4	57.6	78.6
	54	47.4	27.6	53.4	73.2
	53.4	31.2	40.2	58.8	58.8
	47.4	58.8	81.6	58.8	102
	58.8	45.6	25.8	73.2	42
	49.2	44.4	47.4	66	78.6
	27	64.2	72	49.2	47.4
	53.4	30.6	57	53.4	67.8
	48	58.2	24	84	78
	40.2	40.2	34.8	54	46.8
	34.8	24	80.4	43.8	64.2
	53.4	37.2	33	57	78.6
	37.8	42	33	61.2	54
	39	31.2	30	58.8	43.8
	33.6	40.2	36	45.6	84
	24	47.4	48	82.2	75
	39	67.2	31.2	42	43.8
	57	65.4	45.6	73.2	71.4
	24	37.2	29.4	47.4	53.4
	57.6	62.4	36	58.2	51
	46.8	38.4	78.6	55.2	76.8
	42	29.4	64.2	82.8	73.2
	25.8	36.6	36.6	54	45.6
	46.8	39.6	22.2	60	70.8
	42.6	43.8	34.8	57	72
	30	22.2	76.8	35.4	54
	36	31.2	57	42	102
	36.6	45.6	58.8	36	72
	43.8	34.8	62.4	48	96
	43.8	31.2	42	57	57
	42	40.8	34.8	81.6	53.4
	27.6	29.4	33	69.6	67.8
	28.8	66	33	36.6	58.8
	42	27.6	51	60	84
	42	42	78.6	40.8	95.4
	36	57	20.4	66	84
	58.8	55.2	29.4	71.4	91.8
	51	28.2	64.2	80.4	90
	42	22.2	34.8	57	33
	42	49.2	66	72	114
	46.8	49.2	29.4	80.4	45.6
	37.8	34.8	76.8	62.4	57
	40.2	34.8	34.8	56.4	102
	22.2	31.2	58.8	51	54
	16.2	24.6	40.2	40.2	43.8
	31.2	62.4	31.2	58.2	108
	30	53.4	31.2	61.2	64.8
	24	27.6	49.2	67.2	60.6
	24	49.2	53.4	71.4	104.4
	43.8	42	38.4	75	102
	60	53.4	25.8	65.4	84
	42	25.8	51	60.6	47.4
	18.6	61.8	48	66	100.8
	20.4	49.2	25.8	66	31.8
	14.4	43.8	25.8	49.2	69.6
	53.4	57	51	38.4	106.2
	24	31.2	66	64.2	96
	34.8	49.2	43.8	69	90
	22.2	43.2	38.4	75	54
	31.2	78.6	69.6	57	96
	36	29.4	25.8	48	42
	20.4	48.6	33	42	78
	33	48	38.4	66	36
	24	57.6	43.8	64.8	111
	36	28.2	33	60	64.2
	54	53.4	60	66	67.8
	43.8	31.2	33.6	36.6	82.2
	42	42	43.8	72	84
	20.4	27.6	45.6	66	47.4
	24	42	25.8	60	66.6
	42	27.6	43.8	54	33
	36	48	31.2	54	98.4
	42	42	75	48	96
	27.6	71.4	81.6	48	102
	42	72	43.8	58.2	57
	53.4	60.6	48	58.8	114
	31.2	30.6	71.4	67.8	47.4
	30	54	42	58.8	62.4
	33	54	48	47.4	49.2
	58.8	36.6	48	55.2	76.8
	34.8	51	43.8	58.8	78
	30	38.4	43.8	67.8	114
	20.4	24	49.2	80.4	96
	20.4	28.2	49.8	58.8	53.4
	29.4	29.4	81.6	58.8	78
	22.2	58.8	66	62.4	60
	31.2	53.4	47.4	66	73.2
	55.2	38.4	95.4	78	66
	30	22.2	40.2	53.4	73.2
	24	47.4	66	54	62.4
	47.4	40.2	49.2	38.4	126
	45.6	33	72	80.4	57
	64.8	39	67.8	40.2	51
	29.4	40.2	48	71.4	72
	42	22.2	51.6	66	48
	30	24	51	57	84
	30	42	60	48	80.4
	36	75	58.8	39	60
	40.8	27	43.8	78	48
	33	70.2	66	66	72
	14.4	30	33	47.4	75
	36.6	72	67.8	62.4	73.2
	18.6	42	60.6	60.6	76.8
	30	25.8	55.2	78	75
	25.8	20.4	54	57	45.6
	64.2	27.6	55.2	42	69
	64.2	36	49.2	41.4	60.6
	20.4	39.6	48	57	61.8
	25.8	40.8	54	48	53.4
	24	33.6	51	54	45.6
	30	40.2	45.6	40.8	90
	36	66	84	66	54
	33	42	53.4	75.6	64.2
	55.2	31.2	54	72	42
	18.6	31.2	52.8	66	57
	22.2	40.8	36	60	47.4
	42	27.6	78.6	102	34.8
	24	38.4	45.6	62.4	34.8
	33	54	51	53.4	40.2
	51	25.8	33	72	34.8
	27.6	78	44.4	66	72
	54	27.6	47.4	60	45.6
	43.8	34.8	49.2	54	42
	36	31.2	54	78	60
	30	45.6	51	54	51
	20.4	38.4	54	40.8	90
	30	36.6	42	54	102
	16.2	39	72	48	66
	40.2	43.8	30	60	71.4
	18.6	40.8	57	66.6	58.2
	25.8	39	62.4	78	60
	25.8	39.6	51	74.4	57
	42	36	57	71.4	83.4
	30	40.2	39	53.94	74.4
	25.8	29.4	66	52.2	82.2
	20.4	29.4	29.4	80.4	34.8
	36	30.6	78	54	58.8
	30	40.2	53.4	48	78.6
	20.4	20.4	30.6	54	76.8
	43.8	29.4	70.8	74.4	90
	24	38.4	58.8	47.4	51
	18.6	24	54	57	66
	51	32.4	48	71.4	55.2
	25.8	23.4	36	53.4	42
	47.4	67.8	30	58.8	62.4
	16.2	57	33	66.6	48
	36.6	27.6	55.2	66	75
	38.4	60.6	42	51	54
	18.6	20.4	53.4	48	42
	25.8	31.2	54	42	49.2
	29.4	62.4	51	54	60
	29.4	24	38.4	79.2	84
	27.6	33	33	66	73.8
	49.2	39	30	56.4	51
	36.6	36	24	42	100.8
	36.6	28.8	61.8	48	73.2
	22.2	25.8	69	57	84
	27.6	29.4	35.4	41.4	102
	24	22.2	51	39	72
	24	36.6	38.4	60	54
	24	29.4	58.8	57	87
	29.4	24	33.6	40.2	72
	20.4	60	35.4	53.4	69.6
	22.2	27.6	54	54	79.8
	45.6	38.4	54	54	76.8
	52.2	42	48	66	82.2
	31.2	42	48	78	96
	27.6	31.2	51	51	82.2
	34.8	29.4	47.4	48	66
	22.2	42	66	48	85.8
	30	55.2	60	54	78.6
	31.2	34.8	67.2	84	62.4
	30	38.4	81.6	84	71.4
	18.6	66	84	67.8	51
	31.2	34.8	27.6	40.2	49.2
	48	34.8	51	48	108
	24	29.4	54	48	106.8
	40.2	43.8	51	42	97.2
	29.4	38.4	66	84	100.8
	36.6	20.4	43.8	72	80.4
	31.2	27.6	64.2	66	98.4
	22.2	40.2	51	54	49.2
	29.4	35.28	46.8	60	66.6
	27	29.4	58.8	63	57
	42	40.2	54	64.8	62.4
	25.8	27.6	34.8	57	72
	24	49.2	57	35.4	108
	27.6	22.2	35.4	40.8	91.2
	28.2	59.4	48	48	64.2
	34.8	58.8	51	57	51
	14.4	43.8	48	36.6	66
	18	39.6	54	39	60
	20.4	27.6	76.8	39	53.4
	30	42	36.6	57.6	96
	34.8	34.8	55.2	78	57
	34.8	54	54	66	63.6
	34.8	60.6	48	53.4	69
	30	42	48	39	77.4
	28.8	43.8	42	53.4	78
	60.6	29.4	46.2	60	78
	28.2	30	40.8	41.4	69
	49.2	36	33	35.4	65.4
	36.6	38.4	40.8	40.8	66
	25.8	58.8	67.8	53.4	66
	30	31.2	66	54	62.4
	38.4	37.2	60.6	54	60
	47.4	43.8	46.8	58.8	60
	30	40.2	28.8	46.8	66
	30	48	35.4	42	54
	36	36	41.4	48	53.4
	33	40.2	76.8	54	52.2
	42	39	57	58.2	57
	36	48	54	40.8	66
	30	30	48	57	66.6
	26.1	51	43.8	57	51
	30	31.2	72	57	48
	36	42	40.2	57.6	54
	42	48	42	66	96
	26.4	20.4	42	67.8	60
	27	48	34.8	84	94.8
	18.6	36	64.2	75.6	58.8
	18	55.2	60	69	54
	40.2	31.8	65.4	75	48
	16.2	48	54	66	58.8
	18	38.4	34.8	72	58.2
	26.4	33.6	40.8	75	54
	24	48	48	78	84
	40.2	63.6	54	66	85.8
	27	29.4	57	68.4	94.8
	27.6	40.8	51	69.6	53.4
	30	46.8	29.4	75.6	93.6
	14.4	48	34.8	40.8	88.8
	54	30	38.4	58.2	84
	27	36	36	70.8	78
	30	36	36	80.4	66
	42	39	52.8	78	87
	30	54	48	53.4	84
	36	42	54	54	90
	33	24	65.4	69	53.4
	52.2	33.6	35.4	70.8	82.8
	38.4	33	50.4	78	100.8
	36	41.4	48	78	84
	33	25.8	41.4	80.4	82.8
	55.2	35.4	54	72	58.8

## Sheet: Fig.3
	Figure 3e	Figure 3f
	RNFL(nm)-16% NaClO2
	WT	Osfc16
1	78	33
2	49	45
3	75	21
4	112	31
5	96	54
6	72	37
7	72	38
8	102	38
9	87	30
10	155	43
11	123	32
12	106	41
13	107	42
14	97	57
15	90	56
16	98	31
17	93	33
18	124	30
19	145	35
20	90	51
21	40	24
22	90	96
23	103	83
24	81	62
25	75	54
26	90	48
27	73	30
28	100	29
29	62	37
30	103	41
31	88	45
32	119	45
33	112	34
34	129	43
35	96	47
36	105	52
37	74	43
38	100	52
39	85	52
40	128	109
41	85	43
42	55	45
43	111	46
44	117	41
45	106	44
46	113	41
47	116	50
48	87	40
49	88	44
50	108	32
51	95	42
52	117	87
53	117	56
54	100	45
55	105	53
56	117	58
57	106	64
58	112	63
59	84	64
60	83	73
61	109	57
62	109	61
63	98	68
64	109	65
65	104	78
66	95	78
67	79	107
68	80	28
69	90	86
70	94	81
71	89	56
72	79	82
73	98	50
74	63	72
75	64	91
76	90	68
77	84	88
78	96	53
79	83	47
80	67	75
81	68	79
82	104	59
83	98	76
84	61	44
85	64	61
86	96	62
87	94	67
88	69	53
89	71	56
90	63	68
91	94	56
92	76	69
93	103	106
94	98	37
95	88	46
96	93	91
97	93	81
98	92	136
99	115	126
100	83	124

## Sheet: Fig.4
	Figure 4f		Figure 4g
	NFL(nm)-EG		RNFL(nm)-EG
	WT	Osfc16	WT	Osfc16
1	83	59	96	40
2	67	26	112	33
3	98	34	77	48
4	114	37	135	38
5	77	37	92	50
6	128	40	62	47
7	132	42	113	42
8	118	39	124	53
9	69	43	128	38
10	114	27	171	34
11	76	37	104	49
12	68	49	113	33
13	88	48	144	26
14	69	54	139	51
15	90	34	185	50
16	89	41	81	38
17	80	48	125	31
18	81	58	80	36
19	93	62	89	43
20	75	61	111	42
21	105	54	113	35
22	93	51	63	54
23	93	45	101	22
24	94	45	100	52
25	131	58	55	71
26	58	29	57	42
27	98	44	121	56
28	105	33	166	47
29	93	44	98	29
30	90	62	68	45
31	58	51	101	41
32	89	64	114	50
33	125	53	52	33
34	82	42	164	54
35	66	40	94	50
36	72	29	67	51
37	88	57	90	35
38	170	42	107	46
39	130	48	50	55
40	110	58	61	43
41	80	53	76	43
42	134	61	88	49
43	99	65	111	46
44	103	34	121	34
45	74	32	73	50
46	58	51	76	59
47	86	31	60	51
48	68	55	115	52
49	68	51	89	49
50	101	64	82	59
51	49	58	139	62
52	133	48	95	48
53	96	50	77	52
54	74	67	88	50
55	108	67	168	56
56	72	53	75	34
57	91	61	73	34
58	72	48	66	32
59	89	41	92	27
60	113	47	83	21
61	171	50	125	29
62	78	44	82	43
63	90	62	96	45
64	99	62	69	44
65	68	38	90	35
66	86	57	100	27
67	67	59	89	27
68	100	52	49	53
69	86	53	85	58
70	93	59	99	37
71	95	55	56	39
72	140	52	62	56
73	103	46	69	59
74	103	47	87	34
75	102	62	43	41
76	104	66	55	39
77	98	31	88	43
78	93	40	82	27
79	102	60	113	32
80	81	59	87	33
81	148	41	68	12
82	85	45	81	33
83	68	57	78	14
84	127	50	59	20
85	133	45	77	66
86	94	48	96	35
87	107	50	108	21
88	102	47	80	32
89	98	51	78	49
90	101	51	91	30
91	134	61	92	36
92	76	48	98	27
93	85	70	66	42
94	121	24	97	22
95	96	36	96	30
96	110	57	64	35
97	95	14	59	33
98	138	73	65	27
99	105	104	79	36
100	93	69	81	32

## Sheet: Fig.5
	Fig. 5a		Fig. 5b		Fig. 5c		Fig. 5d		Fig. 5e		Fig. 5f					Fig. 5g		Fig. 5h		Fig. 5i
Hexoses released (% cellulose)	EG	P Value	CBHI+GB	P Value	EG+CBHI+GB	P Value	CTec2	P Value	HSB	P Value	HSB-(GC-MS verified)					EG	P Value	CBHI+GB	P Value	HSB	P Value
NPB-0%NaClO2	0.0367806	0.00735789	0.0648662	0.0024785	0.0742576	0.00210407	0.16183	0.0057822	0.190655	0.0025679		NPB	Osfc16	Crystalline cellulose	NPB	0.0234282	0.000198218	0.0788339	0.00119459	0.216611	0.0015928
	0.0394425		0.0627435		0.0711232		0.169466		0.198785		0	0.137099	0.161858			0.0242169		0.0825928		0.215091
	0.0376287		0.0645193		0.072193		0.171595		0.209035		0.04	0.8162	0.914682			0.0250321		0.0801918		0.205941
Osfc16-0%NaClO2	0.0328663		0.0692434		0.0915592		0.2061		0.249766		0.08	0.976606	1.0142		Osfc16	0.0273926	0.000471134	0.0865101	0.000429823	0.260837	0.000548028
	0.0301644		0.0699138		0.0913861		0.205537		0.252494		0.16	0.866869	0.969205			0.0285525		0.0868046		0.268663
	0.0327775		0.0709648		0.0917336		0.205312		0.259517		0.32	0.541246	0.722885			0.0271943		0.0827931		0.241751
NPB-4%NaClO2	0.0480189	0.0013805	0.0982783	0.000226669	0.21134	0.00242146	0.863656	0.00141875	0.72592	4.24628e-05					Wheat	0.0283683	7.11765e-07	0.0823109	0.000464565	0.228036	0.000629771
	0.0498704		0.0932257		0.236344		0.923731		0.693875							0.026775		0.0868594		0.235483
	0.0487843		0.0967296		0.235901		0.880169		0.698193							0.0228997		0.0794668		0.213628
Osfc16-4%NaClO2	0.0846811		0.133203		0.342135		1.09465		0.996279						Miscanthus	0.0202712	2.52279e-07	0.0490845	0.000134555	0.140376	1.61404e-05
	0.080948		0.139866		0.309711		1.07371		0.972311							0.0176347		0.0485681		0.128345
	0.0786997		0.139777		0.31333		1.1129		0.99331							0.0173175		0.0476548		0.143325
NPB-8%NaClO2	0.116856	0.00043662	0.225786	0.000545733	0.365842	3.1949e-06	1.02274	0.0185612	0.896521	0.000424565					Corn	0.0224062	0.000122559	0.0692641	0.00119706	0.18975	1.75216e-06
	0.116702		0.222564		0.37464		0.955012		0.865375							0.022798		0.0699931		0.191501
	0.11186		0.219562		0.370706		0.978815		0.908582							0.0213816		0.0705815		0.181947
Osfc16-8%NaClO2	0.153131		0.283283		0.511088		1.1008		1.08201						Poplar	0.0226924	0.000501528	0.0495505	2.21068e-07	0.147571	0.000194052
	0.154268		0.289817		0.51072		1.10077		1.06026							0.0208906		0.0470428		0.130433
	0.151853		0.277907		0.519307		1.0712		1.09573							0.0202591		0.0506129		0.142664
NPB-16%NaClO2	0.0558375	0.000308558	0.18032	0.00029747	0.293569	3.24265e-05	0.839427	0.00275593	0.805458	9.92477e-05				Crystalline cellulose	NPB	0.131193		0.205367		0.67198
	0.0526601		0.183187		0.293602		0.882054		0.797773							0.137409		0.223527		0.745992
	0.0546175		0.176468		0.283298		0.844988		0.785064							0.137567		0.209638		0.696083
Osfc16-16%NaClO2	0.0756493		0.244596		0.427312		1.01668		1.00654						Osfc16	0.179592		0.259465		0.925069
	0.0752717		0.242356		0.412384		1.01575		1.02876							0.190268		0.276245		1.01432
	0.0794222		0.242943		0.422813		0.999105		0.999094							0.179114		0.262432		0.963558
NPB-32%NaClO2	0.0522686	3.23784e-05	0.157151	0.00160053	0.228728	2.11409e-05	0.584937	0.00174931	0.622249	0.00102209					Wheat	0.154375		0.237258		0.719631
	0.0510251		0.159401		0.228826		0.586169		0.624876							0.158223		0.248074		0.769612
	0.050405		0.152571		0.216992		0.583758		0.609976							0.152338		0.227501		0.703122
Osfc16-32%NaClO2	0.0663842		0.212258		0.343724		0.791303		0.771506						Miscanthus	0.11702		0.165282		0.577558
	0.0682747		0.209971		0.355582		0.798804		0.756211							0.11907		0.169425		0.588368
	0.0677218		0.224097		0.349094		0.822529		0.739635							0.119329		0.171788		0.606451
															Corn	0.13144		0.185383		0.671721
																0.134281		0.194339		0.669544
																0.12823		0.179924		0.655748
															Poplar	0.123398		0.17001		0.649146
																0.12998		0.170107		0.617807
																0.119441		0.166495		0.603124

## Sheet: Fig.6
	Fig. 6b
	Length		Diameter
	WT	Osfc16	WT	Osfc16
Average	217.75	161.76	8.108	6.121	P Value		P Value
1	496	214	8.1	8.5	1.42887e-06		4.90095e-13
2	253	139	7.9	3.1
3	376	95	12.4	2.7
4	372	87	7.9	2.5
5	312	124	7.5	5.7
6	151	103	7.9	10.6
7	296	158	8.9	4.5
8	175	110	6.8	6.7
9	244	254	9.8	8.7
10	201	288	6.8	3.8
11	162	177	6.8	9.2
12	248	98	7	9.8
13	147	314	8.5	5.4
14	355	88	8	6.6
15	187	121	7.9	7.5
16	215	94	6.5	5.8
17	192	88	6.3	7.5
18	163	79	9	5.5
19	213	88	7.6	7.6
20	212	205	9.5	6.3
21	186	46	8.8	6.1
22	203	228	5.8	3.1
23	295	228	6.7	8.7
24	194	217	11.5	4.9
25	199	93	8.4	4.8
26	201	222	9.5	8.5
27	343	149	7.9	6.9
28	181	139	6.5	8
29	270	144	8.7	5.8
30	126	176	8.1	5.9
31	229	131	8.4	4.9
32	142	111	8.1	5.3
33	286	157	7.9	5.4
34	235	87	7.9	4.3
35	200	82	9.8	4
36	233	103	9.5	4.5
37	256	145	5.9	8.2
38	190	79	6.3	9.3
39	200	156	6.2	6.2
40	214	85	8.7	6.9
41	284	343	8.1	8.1
42	280	167	7.8	6.6
43	192	98	7.7	8.4
44	208	75	7.1	5.7
45	177	114	6.9	4.8
46	209	94	9.3	5.4
47	294	78	9	8.4
48	235	216	9	6.1
49	163	62	8.3	6.7
50	119	132	8.7	6.1
51	138	158	8.5	4.6
52	156	97	12.5	5.3
53	160	275	13.7	4.1
54	225	220	15.4	5
55	135	159	8.6	3.9
56	181	110	12.5	4.6
57	177	154	13.4	5.4
58	204	79	8.9	5.7
59	171	126	9.4	11.7
60	177	126	8.2	6.9
61	184	76	6.5	8.2
62	161	80	7.8	6.1
63	201	191	7.9	7.3
64	163	106	6.2	5.3
65	178	89	5.8	8.3
66	177	177	6.9	5.6
67	185	75	8.1	7.4
68	204	62	8.6	5.6
69	205	69	8.4	5.7
70	214	92	6.8	6.9
71	201	190	7	5.1
72	173	106	8	8.1
73	262	185	8.9	7.4
74	176	124	6	4.4
75	150	292	5.4	5.1
76	238	199	8.7	7.7
77	171	170	6.7	3.8
78	270	136	7.4	8.8
79	245	130	7.4	3.9
80	201	316	7	6.1
81	170	191	7.2	5.4
82	195	97	7.2	4
83	393	278	8	4.9
84	118	80	8.9	5
85	146	161	8	5.9
86	190	249	8	7.2
87	163	370	9.8	4.1
88	272	184	8.1	4.7
89	187	245	8.2	4.1
90	181	132	7.4	6
91	161	313	6.5	10.3
92	118	413	6.8	6.9
93	341	369	8.3	5.1
94	197	389	8.5	9.8
95	434	454	8	2.1
96	448	168	7	4.1
97	214	79	6.5	5.7
98	181	136	6.2	5.3
99	215	241	5.9	3.9
100	254	177	6.1	7.6

## Sheet: Supplementary Fig. 1
Supplementary Fig. 1a											Supplementary Fig. 1c						Supplementary Fig. 1d							Supplementary Fig. 1e										Supplementary Fig. 1f
Lignin content (%)											Fourier transform infrared spectroscopic profiling						Fourier transform infrared spectroscopic profiling							XRD spectroscopic profiling										XRD spectroscopic profiling
0		0.04		0.08		0.16		0.32			WT						Osfc16							WT										Osfc16
WT	Osfc16	WT	Osfc16	WT	Osfc16	WT	Osfc16	WT	Osfc16			0%	4%	8%	16%	32%		0%	4%	8%	16%	32%		2 theta	0%	2 theta	4%	2 theta	8%	2 theta	16%	2 theta	32%	2 theta	0%	2 theta	4%	2 theta	8%	2 theta	16%	2 theta	32%
17.5966	18.7682	2.82955	2.54024	1.55896	1.48942	0.726183	1.63228	1.99855	0.945364		525.03	46.9933	0	11.901	9.59256	23.6201	525.03	0	0	0	25.8392	1.32648		5.0068	919	5.0068	836	5.0068	823	5.0068	731	5.0068	848	5.0068	742	5.0068	609	5	704	5	717	5.0068	661
16.2247	18.9621	1.82316	2.85792	1.17879	2.34173	0.874213	0.773839	0.751521	0.724638		525.52	49.7023	7.98455	15.9807	10.8596	21.8983	525.52	0.9205	6.48104	5.57742	26.8767	0.59808		5.0265	913	5.0265	842	5.0265	831	5.0265	783	5.0265	785	5.0265	747	5.0265	580	5.0197	682	5.0197	650	5.0265	631
17.2151	18.3273	1.98086	2.41328	1.75227	2.57576	0.801872	1.2277	1.24853	0.636409		526	44.2618	14.0782	18.6298	10.9236	19.078	526	3.83413	10.8171	10.0781	25.2845	0.28535		5.0462	934	5.0462	809	5.0462	818	5.0462	747	5.0462	768	5.0462	748	5.0462	644	5.0395	692	5.0395	669	5.0462	719
											526.48	35.5624	17.2262	19.6016	10.0281	16.4479	526.48	7.28304	12.4402	12.3154	22.1985	0.26517		5.066	938	5.066	767	5.066	767	5.066	695	5.066	852	5.066	694	5.066	688	5.0592	649	5.0592	672	5.066	741
											526.96	28.2806	18.359	19.8452	8.83704	14.9088	526.96	10.3796	12.4942	12.9117	19.1854	0.25947		5.0857	967	5.0857	799	5.0857	800	5.0857	778	5.0857	830	5.0857	734	5.0857	669	5.079	646	5.079	649	5.0857	692
Fig. S1b											527.44	23.8227	18.544	20.1361	7.70387	14.5412	527.44	13.1145	11.9935	12.7369	16.8873	0.16264		5.1055	970	5.1055	840	5.1055	831	5.1055	751	5.1055	807	5.1055	719	5.1055	686	5.0987	681	5.0987	657	5.1055	681
Pentoses content (%)											527.93	21.977	18.2841	20.7461	6.71194	15.1366	527.93	15.7113	11.3436	12.1991	15.2772	0.02336		5.1252	952	5.1252	807	5.1252	788	5.1252	791	5.1252	870	5.1252	718	5.1252	656	5.1184	706	5.1184	693	5.1252	650
0		0.04		0.08		0.16		0.32			528.41	22.0711	17.6234	21.5507	5.87803	16.4262	528.41	18.1658	10.5288	11.3294	14.0841	0		5.1449	996	5.1449	792	5.1449	806	5.1449	756	5.1449	851	5.1449	700	5.1449	685	5.1382	685	5.1382	676	5.1449	711
WT	Osfc16	WT	Osfc16	WT	Osfc16	WT	Osfc16	WT	Osfc16		528.89	23.0934	16.4101	22.1088	5.28759	17.9932	528.89	20.0833	9.35582	10.0006	12.9955	0.29017		5.1647	922	5.1647	841	5.1647	796	5.1647	767	5.1647	876	5.1647	738	5.1647	602	5.1579	670	5.1579	719	5.1647	669
19.3103	21.0091	21.0419	21.8803	17.7628	19.0528	15.3768	15.2937	13.8774	14.4387		529.37	23.7574	14.6355	21.889	5.10353	19.2977	529.37	20.8837	7.76751	8.1988	11.8123	0.96418		5.1844	970	5.1844	808	5.1844	791	5.1844	775	5.1844	823	5.1844	709	5.1844	681	5.1777	640	5.1777	662	5.1844	703
19.6993	21.3646	20.6741	22.2707	17.7743	19.0584	15.0661	14.8277	14.1565	14.0075		529.85	23.1347	12.7066	20.7521	5.45065	20.0009	529.85	20.4243	6.08822	6.2182	10.5751	1.81852		5.2042	971	5.2042	868	5.2042	754	5.2042	767	5.2042	851	5.2042	678	5.2042	626	5.1974	688	5.1974	677	5.2042	710
20.4871	21.9327	21.177	21.9388	17.4072	19.0744	15.5405	15.6619	13.5639	13.7975		530.34	21.2285	11.2352	19.1224	6.31321	20.2249	530.34	19.2615	4.85397	4.49404	9.49586	2.54102		5.2239	982	5.2239	835	5.2239	769	5.2239	745	5.2239	820	5.2239	753	5.2239	681	5.2171	671	5.2171	704	5.2239	741
											530.82	18.5987	10.606	17.5808	7.61932	20.3432	530.82	18.1668	4.4095	3.30492	8.75391	2.98405		5.2436	911	5.2436	830	5.2436	795	5.2436	751	5.2436	806	5.2436	705	5.2436	673	5.2369	705	5.2369	665	5.2436	717
											531.3	15.6894	10.8992	16.4763	9.32437	20.6686	531.3	17.6429	4.8147	2.73518	8.42377	3.18512		5.2634	859	5.2634	802	5.2634	803	5.2634	770	5.2634	846	5.2634	680	5.2634	626	5.2566	676	5.2566	644	5.2634	672
											531.78	12.6303	12.0457	15.8885	11.3941	21.3186	531.78	17.8632	5.97263	2.80521	8.52194	3.28229		5.2831	946	5.2831	872	5.2831	811	5.2831	762	5.2831	819	5.2831	689	5.2831	623	5.2764	683	5.2764	646	5.2831	657
											532.27	9.39091	13.885	15.6984	13.6655	22.194	532.27	18.7293	7.66991	3.54176	9.03725	3.45993		5.3029	963	5.3029	814	5.3029	809	5.3029	790	5.3029	836	5.3029	713	5.3029	646	5.2961	662	5.2961	637	5.3029	667
											532.75	6.06056	16.0652	15.6516	15.736	22.9788	532.75	19.8768	9.52383	4.89699	9.89442	3.9069		5.3226	967	5.3226	746	5.3226	774	5.3226	752	5.3226	798	5.3226	712	5.3226	627	5.3158	614	5.3158	667	5.3226	695
											533.23	3.04583	18.0363	15.4651	17.0478	23.2868	533.23	20.7754	11.0478	6.62878	10.9229	4.72056		5.3423	940	5.3423	831	5.3423	821	5.3423	721	5.3423	802	5.3423	675	5.3423	617	5.3356	631	5.3356	654	5.3423	666
											533.71	0.9213	19.351	15.044	17.3136	22.9703	533.71	21.0697	11.9597	8.35785	11.921	5.82581		5.3621	984	5.3621	791	5.3621	784	5.3621	696	5.3621	784	5.3621	666	5.3621	641	5.3553	706	5.3553	657	5.3621	678
											534.19	0	19.9903	14.5579	16.7946	22.2962	534.19	20.8546	12.3923	9.82964	12.8056	7.04542		5.3818	1003	5.3818	852	5.3818	788	5.3818	786	5.3818	849	5.3818	695	5.3818	661	5.3751	625	5.3751	638	5.3818	646
											534.68	0.19976	20.2703	14.2876	16.0593	21.7137	534.68	20.5469	12.7116	11.0616	13.6515	8.27097		5.4016	935	5.4016	858	5.4016	746	5.4016	729	5.4016	851	5.4016	696	5.4016	633	5.3948	652	5.3948	683	5.4016	673
											535.16	1.25309	20.5159	14.4483	15.5784	21.567	535.16	20.5611	13.1869	12.2173	14.5769	9.51181		5.4213	925	5.4213	809	5.4213	762	5.4213	759	5.4213	857	5.4213	709	5.4213	655	5.4145	664	5.4145	668	5.4213	671
											535.64	2.88691	20.8712	15.125	15.5841	21.9863	535.64	21.135	13.8458	13.42	15.6359	10.8202		5.441	949	5.441	787	5.441	781	5.441	777	5.441	811	5.441	673	5.441	699	5.4343	642	5.4343	657	5.441	662
											536.12	4.80666	21.2519	16.2444	16.0673	22.8793	536.12	22.2579	14.4492	14.6462	16.7426	12.183		5.4608	810	5.4608	765	5.4608	768	5.4608	814	5.4608	796	5.4608	667	5.4608	639	5.454	636	5.454	612	5.4608	682
											536.6	6.6116	21.3946	17.5359	16.8	23.9418	536.6	23.6424	14.5649	15.6896	17.6574	13.4427		5.4805	969	5.4805	799	5.4805	818	5.4805	783	5.4805	778	5.4805	677	5.4805	664	5.4738	654	5.4738	620	5.4805	696
											537.09	7.87617	21.0208	18.5885	17.4217	24.766	537.09	24.8175	13.8137	16.2715	18.1171	14.3357		5.5003	971	5.5003	806	5.5003	792	5.5003	724	5.5003	805	5.5003	693	5.5003	636	5.4935	601	5.4935	634	5.5003	694
											537.57	8.41772	20.0869	19.1053	17.6845	25.1093	537.57	25.4576	12.2041	16.2831	18.0588	14.6893		5.52	939	5.52	817	5.52	789	5.52	793	5.52	771	5.52	733	5.52	575	5.5133	658	5.5133	632	5.52	675
											538.05	8.45058	18.8615	19.1091	17.6285	25.0752	538.05	25.6219	10.1823	15.9002	17.7104	14.5703		5.5398	948	5.5398	789	5.5398	804	5.5398	755	5.5398	838	5.5398	648	5.5398	615	5.533	646	5.533	703	5.5398	657
											538.53	8.39748	17.7429	18.8627	17.5091	24.9814	538.53	25.6372	8.31755	15.4275	17.4073	14.2073		5.5595	944	5.5595	791	5.5595	740	5.5595	757	5.5595	811	5.5595	669	5.5595	669	5.5527	655	5.5527	653	5.5595	699
											539.02	8.63627	17.0485	18.6406	17.5915	25.1114	539.02	25.8079	7.00955	15.097	17.3888	13.8092		5.5792	944	5.5792	808	5.5792	777	5.5792	754	5.5792	794	5.5792	729	5.5792	610	5.5725	643	5.5725	671	5.5792	724
											539.5	9.38608	16.9555	18.5968	18.0307	25.5745	539.5	26.2595	6.43497	14.9784	17.7183	13.4907		5.599	933	5.599	816	5.599	780	5.599	756	5.599	798	5.599	686	5.599	642	5.5922	600	5.5922	609	5.599	698
											539.98	10.6838	17.4933	18.7318	18.8175	26.273	539.98	26.8883	6.58639	14.9825	18.2831	13.2714		5.6187	947	5.6187	840	5.6187	756	5.6187	776	5.6187	830	5.6187	702	5.6187	649	5.612	590	5.612	650	5.6187	691
											540.46	12.3582	18.5294	18.9131	19.7619	26.9207	540.46	27.3932	7.29205	14.8988	18.8184	13.1096		5.6385	941	5.6385	821	5.6385	777	5.6385	767	5.6385	858	5.6385	759	5.6385	634	5.6317	622	5.6317	599	5.6385	649
											540.94	14.0596	19.7764	18.9534	20.558	27.1783	540.94	27.4338	8.24649	14.51	19.023	12.9442		5.6582	882	5.6582	767	5.6582	718	5.6582	755	5.6582	800	5.6582	690	5.6582	631	5.6514	606	5.6514	612	5.6582	664
											541.43	15.4497	20.9344	18.7538	20.9843	26.8917	541.43	26.9022	9.15706	13.7506	18.7584	12.752		5.6779	941	5.6779	749	5.6779	799	5.6779	725	5.6779	785	5.6779	705	5.6779	591	5.6712	587	5.6712	618	5.6779	669
											541.91	16.4245	21.8922	18.384	21.0714	26.2115	541.91	26.03	9.92406	12.7608	18.1587	12.5723		5.6977	936	5.6977	778	5.6977	800	5.6977	722	5.6977	786	5.6977	679	5.6977	639	5.6909	597	5.6909	603	5.6977	688
											542.39	17.1298	22.748	18.0147	21.0504	25.4471	542.39	25.2048	10.6482	11.7685	17.5144	12.475		5.7174	899	5.7174	755	5.7174	785	5.7174	670	5.7174	779	5.7174	692	5.7174	593	5.7107	611	5.7107	631	5.7174	704
											542.87	17.7886	23.6714	17.7932	21.164	24.8479	542.87	24.7182	11.4943	10.954	17.0862	12.5152		5.7372	970	5.7372	749	5.7372	771	5.7372	741	5.7372	808	5.7372	735	5.7372	635	5.7304	641	5.7304	643	5.7372	669
											543.35	18.5355	24.7599	17.7768	21.5391	24.5086	543.35	24.6664	12.5558	10.4045	17.0102	12.7104		5.7569	948	5.7569	761	5.7569	776	5.7569	714	5.7569	860	5.7569	685	5.7569	622	5.7501	621	5.7501	616	5.7569	656
											543.84	19.3405	25.9553	17.9166	22.1404	24.3688	543.84	24.9529	13.7776	10.1403	17.2805	13.027		5.7766	957	5.7766	796	5.7766	740	5.7766	729	5.7766	808	5.7766	696	5.7766	654	5.7699	578	5.7699	626	5.7766	706
											544.32	20.0177	27.0225	18.0787	22.7791	24.2649	544.32	25.3334	14.9339	10.1331	17.7598	13.3841		5.7964	960	5.7964	764	5.7964	768	5.7964	733	5.7964	804	5.7964	690	5.7964	646	5.7896	591	5.7896	625	5.7964	653
											544.8	20.3441	27.6466	18.105	23.1914	24.0263	544.8	25.5281	15.709	10.3275	18.2272	13.6777		5.8161	883	5.8161	734	5.8161	743	5.8161	718	5.8161	829	5.8161	702	5.8161	601	5.8094	653	5.8094	632	5.8161	690
											545.28	20.2647	27.643	17.9285	23.2168	23.6074	545.28	25.4042	15.8964	10.6677	18.5014	13.8474		5.8359	902	5.8359	753	5.8359	753	5.8359	729	5.8359	796	5.8359	736	5.8359	581	5.8291	629	5.8291	618	5.8359	680
											545.77	20.0047	27.1114	17.6369	22.9261	23.148	545.77	25.0872	15.5531	11.1369	18.558	13.9262		5.8556	950	5.8556	740	5.8556	771	5.8556	760	5.8556	806	5.8556	657	5.8556	589	5.8488	571	5.8488	632	5.8556	653
											546.25	19.9415	26.3558	17.4114	22.5635	22.8689	546.25	24.8559	14.9341	11.7652	18.5174	14.0162		5.8753	889	5.8753	740	5.8753	737	5.8753	785	5.8753	767	5.8753	667	5.8753	648	5.8686	620	5.8686	613	5.8753	703
											546.73	20.3827	25.6745	17.4074	22.3637	22.9323	546.73	24.9391	14.2971	12.5972	18.5297	14.2178		5.8951	912	5.8951	751	5.8951	798	5.8951	765	5.8951	792	5.8951	725	5.8951	670	5.8883	643	5.8883	609	5.8951	701
											547.21	21.4297	25.2293	17.6828	22.4376	23.364	547.21	25.3926	13.7757	13.6469	18.6746	14.5742		5.9148	925	5.9148	779	5.9148	806	5.9148	771	5.9148	828	5.9148	721	5.9148	574	5.9081	597	5.9081	646	5.9148	661
											547.69	22.9337	25.0276	18.1752	22.732	24.0447	547.69	26.0687	13.3692	14.8498	18.9238	15.0533		5.9346	888	5.9346	808	5.9346	785	5.9346	745	5.9346	769	5.9346	693	5.9346	607	5.9278	628	5.9278	589	5.9346	681
											548.18	24.5087	24.959	18.7153	23.0635	24.7465	548.18	26.6689	12.9955	16.0426	19.154	15.549		5.9543	842	5.9543	746	5.9543	756	5.9543	761	5.9543	795	5.9543	667	5.9543	612	5.9475	625	5.9475	589	5.9543	695
											548.66	25.674	24.8869	19.0915	23.2155	25.2344	548.66	26.8931	12.5997	17.0103	19.2209	15.9211		5.974	929	5.974	734	5.974	739	5.974	720	5.974	759	5.974	689	5.974	657	5.9673	617	5.9673	586	5.974	677
											549.14	26.1259	24.7547	19.177	23.0856	25.4117	549.14	26.6451	12.2387	17.6082	19.0678	16.0828		5.9938	883	5.9938	811	5.9938	764	5.9938	774	5.9938	814	5.9938	717	5.9938	618	5.987	611	5.987	621	5.9938	722
											549.62	25.9243	24.6393	19.01	22.7645	25.3943	549.62	26.1196	12.0788	17.8557	18.7758	16.0534		6.0135	878	6.0135	742	6.0135	746	6.0135	745	6.0135	831	6.0135	693	6.0135	661	6.0068	633	6.0068	599	6.0135	696
											550.1	25.4048	24.6911	18.7507	22.4652	25.4204	550.1	25.6692	12.2981	17.9017	18.5033	15.9307		6.0333	958	6.0333	721	6.0333	725	6.0333	702	6.0333	789	6.0333	701	6.0333	589	6.0265	616	6.0265	617	6.0333	672
											550.59	24.9276	25.0245	18.5671	22.3777	25.697	550.59	25.5951	12.9814	17.9018	18.3862	15.8088		6.053	914	6.053	805	6.053	718	6.053	707	6.053	739	6.053	713	6.053	631	6.0462	575	6.0462	665	6.053	665
											551.07	24.7108	25.6484	18.5558	22.5795	26.2986	551.07	26.0239	14.0783	17.9283	18.4799	15.7235		6.0727	895	6.0727	727	6.0727	748	6.0727	771	6.0727	773	6.0727	717	6.0727	627	6.066	572	6.066	616	6.0727	687
											551.55	24.7869	26.4471	18.7147	23.0042	27.1375	551.55	26.8804	15.3949	17.9451	18.7441	15.6427		6.0925	887	6.0925	734	6.0925	718	6.0925	783	6.0925	745	6.0925	699	6.0925	646	6.0857	593	6.0857	583	6.0925	645
											552.03	25.0442	27.2092	18.9602	23.4711	27.9946	552.03	27.927	16.6301	17.8447	19.067	15.4937		6.1122	850	6.1122	731	6.1122	741	6.1122	763	6.1122	796	6.1122	701	6.1122	624	6.1055	601	6.1055	624	6.1122	688
											552.51	25.3251	27.72	19.176	23.7678	28.6169	552.51	28.8685	17.4838	17.5231	19.3235	15.2132		6.132	901	6.132	728	6.132	728	6.132	694	6.132	800	6.132	699	6.132	639	6.1252	632	6.1252	594	6.132	678
											553	25.5511	27.8823	19.2887	23.7829	28.8605	553	29.5215	17.809	16.9671	19.4517	14.802		6.1517	890	6.1517	783	6.1517	739	6.1517	715	6.1517	825	6.1517	676	6.1517	637	6.1449	585	6.1449	652	6.1517	694
											553.48	25.7875	27.7725	19.3098	23.5699	28.7687	553.48	29.9127	17.6847	16.2702	19.4936	14.3342		6.1714	909	6.1714	720	6.1714	729	6.1714	732	6.1714	768	6.1714	684	6.1714	630	6.1647	607	6.1647	632	6.1714	705
											553.96	26.1907	27.5727	19.3176	23.3015	28.5149	553.96	30.2368	17.3335	15.5726	19.5564	13.9119		6.1912	896	6.1912	755	6.1912	704	6.1912	785	6.1912	782	6.1912	705	6.1912	627	6.1844	602	6.1844	622	6.1912	658
											554.44	26.8905	27.4475	19.3927	23.1494	28.2746	554.44	30.7087	16.9691	14.9813	19.7319	13.6133		6.2109	893	6.2109	748	6.2109	712	6.2109	702	6.2109	781	6.2109	662	6.2109	614	6.2042	606	6.2042	612	6.2109	624
											554.93	27.8863	27.4567	19.5649	23.203	28.1287	554.93	31.4357	16.689	14.5295	20.0373	13.4687		6.2307	872	6.2307	748	6.2307	761	6.2307	657	6.2307	773	6.2307	674	6.2307	620	6.2239	581	6.2239	614	6.2307	692
											555.41	29.007	27.5289	19.7926	23.4343	28.0375	555.41	32.3512	16.4502	14.1841	20.3952	13.4617		6.2504	956	6.2504	732	6.2504	713	6.2504	720	6.2504	800	6.2504	658	6.2504	643	6.2436	577	6.2436	651	6.2504	705
											555.89	29.9399	27.5014	19.9797	23.719	27.8785	555.89	33.23	16.1155	13.8776	20.6592	13.5434		6.2701	925	6.2701	791	6.2701	723	6.2701	685	6.2701	775	6.2701	653	6.2701	632	6.2634	559	6.2634	571	6.2701	685
											556.37	30.3725	27.2159	20.0331	23.9035	27.5374	556.37	33.7988	15.5598	13.56	20.6907	13.6612		6.2899	861	6.2899	716	6.2899	732	6.2899	747	6.2899	735	6.2899	680	6.2899	637	6.2831	610	6.2831	594	6.2899	647
											556.85	30.1842	26.6435	19.9362	23.9045	27.0083	556.85	33.913	14.7862	13.2427	20.4527	13.787		6.3096	857	6.3096	800	6.3096	734	6.3096	719	6.3096	694	6.3096	694	6.3096	644	6.3029	604	6.3029	598	6.3096	665
											557.34	29.5375	25.9284	19.7746	23.7639	26.4241	557.34	33.656	13.9566	13.0003	20.0481	13.9297		6.3294	865	6.3294	754	6.3294	680	6.3294	748	6.3294	777	6.3294	696	6.3294	641	6.3226	572	6.3226	644	6.3294	586
											557.82	28.7753	25.3157	19.6893	23.6134	25.9828	557.82	33.2721	13.3086	12.9268	19.6565	14.1195		6.3491	885	6.3491	728	6.3491	657	6.3491	645	6.3491	767	6.3491	659	6.3491	625	6.3423	569	6.3423	606	6.3491	637
											558.3	28.2293	25.0238	19.7962	23.5794	25.8414	558.3	33.004	13.0341	13.0832	19.4356	14.3727		6.3688	909	6.3688	719	6.3688	720	6.3688	685	6.3688	778	6.3688	666	6.3688	613	6.3621	597	6.3621	641	6.3688	651
											558.78	28.0798	25.1591	20.1321	23.709	26.0501	558.78	32.9684	13.2039	13.4689	19.4576	14.6684		6.3886	906	6.3886	723	6.3886	729	6.3886	730	6.3886	759	6.3886	705	6.3886	583	6.3818	548	6.3818	584	6.3886	713
											559.26	28.304	25.683	20.6321	23.9439	26.5339	559.26	33.1125	13.7459	14.0153	19.6898	14.9401		6.4083	903	6.4083	766	6.4083	722	6.4083	716	6.4083	719	6.4083	711	6.4083	559	6.4016	586	6.4016	551	6.4083	667
											559.75	28.6979	26.4255	21.1449	24.1458	27.1172	559.75	33.2487	14.4671	14.5983	20.0116	15.0958		6.4281	877	6.4281	777	6.4281	711	6.4281	676	6.4281	730	6.4281	675	6.4281	636	6.4213	548	6.4213	595	6.4281	676
											560.23	28.979	27.1535	21.4928	24.1685	27.5981	560.23	33.1666	15.1324	15.084	20.2759	15.0676		6.4478	887	6.4478	707	6.4478	765	6.4478	679	6.4478	703	6.4478	667	6.4478	597	6.441	628	6.441	611	6.4478	668
											560.71	28.9447	27.6859	21.5675	23.9569	27.8531	560.71	32.7755	15.5828	15.4001	20.3927	14.8621		6.4676	854	6.4676	748	6.4676	732	6.4676	652	6.4676	806	6.4676	648	6.4676	612	6.4608	620	6.4608	597	6.4676	663
											561.19	28.5807	27.9795	21.3897	23.5877	27.902	561.19	32.1775	15.8102	15.5715	20.3815	14.5661		6.4873	901	6.4873	710	6.4873	694	6.4873	740	6.4873	764	6.4873	678	6.4873	641	6.4805	570	6.4805	604	6.4873	658
											561.68	28.0273	28.1125	21.0806	23.2249	27.8676	561.68	31.5996	15.9233	15.6943	20.3427	14.3033		6.507	921	6.507	744	6.507	685	6.507	721	6.507	698	6.507	681	6.507	616	6.5003	583	6.5003	612	6.507	606
											562.16	27.4517	28.1907	20.7798	23.0194	27.8759	562.16	31.2605	16.0443	15.8623	20.3821	14.1687		6.5268	883	6.5268	667	6.5268	736	6.5268	764	6.5268	773	6.5268	687	6.5268	612	6.52	585	6.52	581	6.5268	619
											562.64	26.9371	28.2589	20.5754	23.0425	27.9713	562.64	31.2631	16.2195	16.1103	20.5409	14.1972		6.5465	878	6.5465	686	6.5465	729	6.5465	725	6.5465	716	6.5465	680	6.5465	617	6.5398	572	6.5398	549	6.5465	690
											563.12	26.4422	28.263	20.4758	23.2555	28.0837	563.12	31.5526	16.3795	16.3893	20.7668	14.3577		6.5663	929	6.5663	720	6.5663	722	6.5663	715	6.5663	777	6.5663	686	6.5663	602	6.5595	590	6.5595	569	6.5663	665
											563.6	25.8351	28.072	20.4222	23.5309	28.0571	563.6	31.9356	16.363	16.5821	20.927	14.5686		6.586	898	6.586	739	6.586	683	6.586	698	6.586	684	6.586	680	6.586	613	6.5792	599	6.5792	597	6.586	688
											564.09	24.9947	27.5635	20.3331	23.7153	27.7416	564.09	32.1705	16.0071	16.5676	20.8734	14.7352		6.6057	831	6.6057	785	6.6057	744	6.6057	722	6.6057	760	6.6057	656	6.6057	627	6.599	583	6.599	517	6.6057	631
											564.57	23.9205	26.7292	20.1665	23.7252	27.1012	564.57	32.1066	15.2687	16.3003	20.5371	14.8013		6.6255	898	6.6255	710	6.6255	712	6.6255	741	6.6255	771	6.6255	726	6.6255	622	6.6187	564	6.6187	565	6.6255	623
											565.05	22.7651	25.7173	19.9545	23.5997	26.2584	565.05	31.7708	14.2786	15.8488	19.9753	14.7777		6.6452	844	6.6452	706	6.6452	721	6.6452	673	6.6452	754	6.6452	715	6.6452	641	6.6385	582	6.6385	601	6.6452	678
											565.53	21.7583	24.7728	19.7801	23.4685	25.4242	565.53	31.3271	13.2868	15.3515	19.3333	14.7213		6.665	909	6.665	727	6.665	693	6.665	678	6.665	701	6.665	614	6.665	675	6.6582	573	6.6582	594	6.665	623
											566.01	21.0951	24.1311	19.7228	23.4598	24.7915	566.01	30.9555	12.5465	14.9378	18.7603	14.6857		6.6847	884	6.6847	689	6.6847	758	6.6847	675	6.6847	769	6.6847	654	6.6847	659	6.6779	552	6.6779	598	6.6847	647
											566.5	20.8678	23.943	19.8119	23.6293	24.4618	566.5	30.7509	12.2316	14.6739	18.3494	14.6828		6.7044	835	6.7044	759	6.7044	740	6.7044	643	6.7044	662	6.7044	649	6.7044	581	6.6977	573	6.6977	611	6.7044	635
											566.98	21.0458	24.234	20.0076	23.9241	24.421	566.98	30.6812	12.3922	14.5511	18.1173	14.6699		6.7242	845	6.7242	725	6.7242	699	6.7242	729	6.7242	760	6.7242	689	6.7242	629	6.7174	610	6.7174	577	6.7242	684
											567.46	21.4789	24.893	20.2089	24.1987	24.5537	567.46	30.6127	12.9438	14.498	18.0132	14.5692		6.7439	883	6.7439	734	6.7439	717	6.7439	694	6.7439	714	6.7439	665	6.7439	594	6.7372	567	6.7372	555	6.7439	577
											567.94	21.9534	25.7023	20.3032	24.2814	24.6975	567.94	30.3976	13.6937	14.4266	17.9574	14.3162		6.7637	872	6.7637	710	6.7637	652	6.7637	705	6.7637	726	6.7637	722	6.7637	602	6.7569	584	6.7569	563	6.7637	652
											568.42	22.2975	26.4377	20.2412	24.0901	24.7367	568.42	29.9946	14.4344	14.2924	17.896	13.9136		6.7834	945	6.7834	712	6.7834	693	6.7834	729	6.7834	724	6.7834	703	6.7834	629	6.7766	574	6.7766	584	6.7834	663
											568.91	22.4744	26.9827	20.0749	23.6914	24.6726	568.91	29.5229	15.0467	14.1257	17.8409	13.4397		6.8031	864	6.8031	722	6.8031	671	6.8031	664	6.8031	783	6.8031	710	6.8031	576	6.7964	558	6.7964	602	6.8031	639
											569.39	22.5696	27.3512	19.9228	23.2544	24.5994	569.39	29.1887	15.528	14.0086	17.8529	13		6.8229	888	6.8229	701	6.8229	677	6.8229	744	6.8229	743	6.8229	711	6.8229	585	6.8161	580	6.8161	559	6.8229	652
											569.87	22.6926	27.6156	19.8883	22.9369	24.6215	569.87	29.1601	15.9241	14.0161	17.9879	12.6614		6.8426	877	6.8426	688	6.8426	669	6.8426	702	6.8426	772	6.8426	667	6.8426	566	6.8359	580	6.8359	571	6.8426	685
											570.35	22.8832	27.8182	20.0039	22.8075	24.7775	570.35	29.4783	16.2467	14.1736	18.2495	12.429		6.8624	890	6.8624	675	6.8624	669	6.8624	726	6.8624	747	6.8624	655	6.8624	620	6.8556	571	6.8556	579	6.8624	666
											570.84	23.073	27.928	20.2151	22.8271	25.0151	570.84	30.0406	16.4325	14.4445	18.5722	12.2559		6.8821	843	6.8821	694	6.8821	754	6.8821	683	6.8821	695	6.8821	680	6.8821	598	6.8753	548	6.8753	552	6.8821	704
											571.32	23.1147	27.8617	20.4059	22.8844	25.2182	571.32	30.6394	16.3691	14.7457	18.8393	12.0765		6.9018	877	6.9018	697	6.9018	679	6.9018	648	6.9018	712	6.9018	638	6.9018	603	6.8951	545	6.8951	583	6.9018	633
											571.8	22.8649	27.553	20.459	22.8669	25.275	571.8	31.0627	15.9753	14.9917	18.9435	11.8513		6.9216	909	6.9216	644	6.9216	714	6.9216	702	6.9216	725	6.9216	670	6.9216	605	6.9148	560	6.9148	566	6.9216	637
											572.28	22.2819	27.028	20.3279	22.7398	25.1544	572.28	31.2112	15.2849	15.1454	18.8523	11.5971		6.9413	905	6.9413	727	6.9413	684	6.9413	707	6.9413	731	6.9413	681	6.9413	604	6.9346	550	6.9346	551	6.9413	687
											572.76	21.4517	26.4151	20.0623	22.5692	24.9299	572.76	31.145	14.4555	15.238	18.6343	11.3823		6.9611	929	6.9611	708	6.9611	679	6.9611	679	6.9611	751	6.9611	672	6.9611	634	6.9543	567	6.9543	590	6.9611	635
											573.25	20.5291	25.8866	19.7698	22.4775	24.7302	573.25	31.0204	13.6945	15.341	18.4154	11.2914		6.9808	898	6.9808	703	6.9808	693	6.9808	658	6.9808	710	6.9808	645	6.9808	571	6.974	562	6.974	549	6.9808	631
											573.73	19.649	25.5795	19.5506	22.5677	24.6666	573.73	30.9793	13.1707	15.5126	18.3153	11.3869		7.0005	865	7.0005	675	7.0005	645	7.0005	662	7.0005	721	7.0005	659	7.0005	604	6.9938	586	6.9938	555	7.0005	668
											574.21	18.8765	25.5479	19.4536	22.868	24.7803	574.21	31.0627	12.9629	15.7578	18.3991	11.6873		7.0203	898	7.0203	697	7.0203	709	7.0203	655	7.0203	737	7.0203	697	7.0203	631	7.0135	580	7.0135	547	7.0203	612
											574.69	18.2056	25.7468	19.4584	23.3035	25.0189	574.69	31.1748	13.0468	16.0115	18.654	12.1529		7.04	900	7.04	730	7.04	679	7.04	645	7.04	709	7.04	653	7.04	599	7.0333	547	7.0333	553	7.04	623
											575.17	17.5944	26.0447	19.4882	23.7093	25.2488	575.17	31.1129	13.3064	16.1533	18.9875	12.6816		7.0598	845	7.0598	720	7.0598	708	7.0598	658	7.0598	699	7.0598	651	7.0598	659	7.053	581	7.053	539	7.0598	657
											575.66	17.0217	26.2821	19.4534	23.9024	25.3194	575.66	30.6839	13.5835	16.0698	19.2669	13.1381		7.0795	868	7.0795	713	7.0795	708	7.0795	655	7.0795	749	7.0795	670	7.0795	551	7.0727	605	7.0727	574	7.0795	644
											576.14	16.5321	26.369	19.3168	23.8011	25.1645	576.14	29.8591	13.7692	15.7397	19.3984	13.4224		7.0992	904	7.0992	714	7.0992	670	7.0992	665	7.0992	709	7.0992	686	7.0992	586	7.0925	568	7.0925	546	7.0992	602
											576.62	16.2259	26.3438	19.1263	23.4861	24.8585	576.62	28.8229	13.8667	15.2606	19.3904	13.5291		7.119	882	7.119	682	7.119	684	7.119	643	7.119	724	7.119	680	7.119	602	7.1122	533	7.1122	571	7.119	623
											577.1	16.2024	26.3328	18.9774	23.142	24.5606	577.1	27.8507	13.968	14.7835	19.3336	13.5372		7.1387	899	7.1387	662	7.1387	672	7.1387	642	7.1387	706	7.1387	700	7.1387	640	7.132	534	7.132	580	7.1387	636
											577.59	16.5069	26.453	18.95	22.9342	24.4129	577.59	27.1497	14.1665	14.4239	19.3267	13.5443		7.1585	864	7.1585	670	7.1585	697	7.1585	665	7.1585	738	7.1585	707	7.1585	614	7.1517	562	7.1517	577	7.1585	658
											578.07	17.1134	26.7461	19.0672	22.9393	24.4757	578.07	26.7893	14.4954	14.2203	19.4181	13.6135		7.1782	862	7.1782	665	7.1782	654	7.1782	675	7.1782	661	7.1782	694	7.1782	589	7.1714	527	7.1714	548	7.1782	629
											578.55	17.928	27.1647	19.2897	23.1323	24.7191	578.55	26.7132	14.906	14.1407	19.5868	13.755		7.1979	866	7.1979	700	7.1979	683	7.1979	650	7.1979	695	7.1979	674	7.1979	597	7.1912	545	7.1912	543	7.1979	636
											579.03	18.8001	27.5916	19.5331	23.4168	25.0478	579.03	26.7879	15.2858	14.112	19.7555	13.9334		7.2177	902	7.2177	725	7.2177	728	7.2177	664	7.2177	692	7.2177	697	7.2177	573	7.2109	555	7.2109	540	7.2177	611
											579.51	19.5619	27.8948	19.704	23.6753	25.3491	579.51	26.8672	15.5121	14.0613	19.8326	14.0919		7.2374	900	7.2374	654	7.2374	670	7.2374	670	7.2374	726	7.2374	687	7.2374	592	7.2307	577	7.2307	578	7.2374	676
											580	20.099	27.9994	19.7508	23.8376	25.552	580	26.868	15.5229	13.959	19.7648	14.1858		7.2572	888	7.2572	626	7.2572	657	7.2572	645	7.2572	651	7.2572	698	7.2572	611	7.2504	557	7.2504	550	7.2572	675
											580.48	20.4082	27.9319	19.6917	23.9197	25.6663	580.48	26.8096	15.3559	13.8343	19.576	14.2075		7.2769	875	7.2769	655	7.2769	687	7.2769	648	7.2769	734	7.2769	659	7.2769	648	7.2701	569	7.2701	581	7.2769	628
											580.96	20.5895	27.7985	19.5978	24.0067	25.7612	580.96	26.7862	15.1247	13.7532	19.3494	14.1846		7.2966	851	7.2966	686	7.2966	726	7.2966	632	7.2966	696	7.2966	680	7.2966	563	7.2899	575	7.2899	525	7.2966	677
											581.44	20.7706	27.7099	19.5426	24.1818	25.9072	581.44	26.8899	14.9426	13.7734	19.1748	14.1518		7.3164	848	7.3164	674	7.3164	673	7.3164	653	7.3164	678	7.3164	689	7.3164	582	7.3096	526	7.3096	585	7.3164	673
											581.92	21.0339	27.7185	19.5596	24.4718	26.1225	581.92	27.1477	14.8642	13.9113	19.1008	14.1257		7.3361	842	7.3361	680	7.3361	697	7.3361	644	7.3361	744	7.3361	740	7.3361	639	7.3294	575	7.3294	573	7.3361	690
											582.41	21.387	27.7977	19.6306	24.8277	26.3595	582.41	27.505	14.8684	14.1376	19.1192	14.0979		7.3559	822	7.3559	708	7.3559	646	7.3559	669	7.3559	688	7.3559	708	7.3559	613	7.3491	538	7.3491	583	7.3559	603
											582.89	21.7752	27.8687	19.7037	25.1511	26.5302	582.89	27.8556	14.8871	14.393	19.1791	14.0469		7.3756	887	7.3756	682	7.3756	720	7.3756	597	7.3756	706	7.3756	659	7.3756	584	7.3688	595	7.3688	565	7.3756	638
											583.37	22.1287	27.8529	19.727	25.3442	26.5562	583.37	28.0978	14.855	14.6194	19.2222	13.96		7.3953	927	7.3953	666	7.3953	688	7.3953	651	7.3953	672	7.3953	714	7.3953	632	7.3886	587	7.3886	563	7.3953	624
											583.85	22.4105	27.7277	19.685	25.3667	26.4199	583.85	28.1923	14.7604	14.7911	19.2172	13.85		7.4151	895	7.4151	727	7.4151	713	7.4151	642	7.4151	663	7.4151	696	7.4151	626	7.4083	554	7.4083	547	7.4151	594
											584.34	22.6381	27.5452	19.6081	25.2562	26.1801	584.34	28.1822	14.6569	14.9239	19.1784	13.7531		7.4348	832	7.4348	680	7.4348	665	7.4348	642	7.4348	724	7.4348	735	7.4348	635	7.4281	608	7.4281	578	7.4348	604
											584.82	22.8661	27.4043	19.5548	25.1034	25.9411	584.82	28.1604	14.6342	15.0583	19.1505	13.7115		7.4546	883	7.4546	672	7.4546	685	7.4546	662	7.4546	684	7.4546	682	7.4546	653	7.4478	584	7.4478	591	7.4546	626
											585.3	23.1389	27.3944	19.5742	24.9961	25.7969	585.3	28.2116	14.7656	15.2268	19.1776	13.7492		7.4743	844	7.4743	706	7.4743	695	7.4743	651	7.4743	704	7.4743	728	7.4743	651	7.4676	526	7.4676	566	7.4743	602
											585.78	23.4529	27.5497	19.6786	24.9737	25.7876	585.78	28.3618	15.064	15.4275	19.2739	13.859		7.4941	898	7.4941	684	7.4941	679	7.4941	633	7.4941	693	7.4941	661	7.4941	619	7.4873	552	7.4873	546	7.4941	643
											586.26	23.7466	27.8325	19.8353	25.0128	25.8858	586.26	28.5678	15.471	15.6193	19.4138	14.0036		7.5138	903	7.5138	713	7.5138	697	7.5138	605	7.5138	706	7.5138	693	7.5138	629	7.507	547	7.507	503	7.5138	634
											586.75	23.9266	28.1528	19.9838	25.0483	26.0168	586.75	28.7426	15.8789	15.7412	19.5436	14.1322		7.5335	884	7.5335	689	7.5335	680	7.5335	664	7.5335	706	7.5335	679	7.5335	597	7.5268	571	7.5268	617	7.5335	634
											587.23	23.9187	28.4133	20.066	25.0158	26.1006	587.23	28.8084	16.1791	15.7442	19.6102	14.2058		7.5533	850	7.5533	661	7.5533	686	7.5533	637	7.5533	741	7.5533	715	7.5533	574	7.5465	548	7.5465	555	7.5533	663
											587.71	23.7144	28.5585	20.0599	24.8964	26.0956	587.71	28.7456	16.3145	15.623	19.5905	14.217		7.573	907	7.573	676	7.573	673	7.573	646	7.573	673	7.573	676	7.573	576	7.5663	546	7.5663	606	7.573	641
											588.19	23.3806	28.597	19.9889	24.7274	26.0168	588.19	28.6047	16.299	15.4192	19.5035	14.1924		7.5928	901	7.5928	716	7.5928	683	7.5928	669	7.5928	689	7.5928	693	7.5928	611	7.586	544	7.586	565	7.5928	647
											588.67	23.0285	28.5854	19.9071	24.5833	25.9181	588.67	28.4773	16.1987	15.2008	19.396	14.1757		7.6125	902	7.6125	677	7.6125	733	7.6125	651	7.6125	698	7.6125	689	7.6125	597	7.6057	554	7.6057	544	7.6125	635
											589.16	22.7643	28.5883	19.8697	24.5345	25.8574	589.16	28.4468	16.0878	15.0294	19.3155	14.2032		7.6322	904	7.6322	678	7.6322	655	7.6322	691	7.6322	651	7.6322	719	7.6322	621	7.6255	552	7.6255	550	7.6322	614
											589.64	22.6503	28.6411	19.9065	24.6137	25.864	589.64	28.5499	16.0099	14.9353	19.2876	14.2859		7.652	892	7.652	653	7.652	670	7.652	664	7.652	709	7.652	683	7.652	609	7.6452	550	7.6452	589	7.652	596
											590.12	22.6881	28.7294	20.0098	24.7986	25.9231	590.12	28.757	15.9595	14.9081	19.3046	14.4022		7.6717	916	7.6717	705	7.6717	655	7.6717	653	7.6717	671	7.6717	691	7.6717	608	7.665	602	7.665	596	7.6717	648
											590.6	22.8232	28.7953	20.1376	25.0186	25.9827	590.6	28.9839	15.8899	14.9059	19.3302	14.505		7.6915	829	7.6915	677	7.6915	613	7.6915	651	7.6915	683	7.6915	677	7.6915	604	7.6847	537	7.6847	582	7.6915	634
											591.08	22.9738	28.7726	20.2354	25.1857	25.9835	591.08	29.1319	15.7485	14.8783	19.3207	14.5438		7.7112	938	7.7112	680	7.7112	694	7.7112	626	7.7112	695	7.7112	684	7.7112	588	7.7044	533	7.7044	569	7.7112	665
											591.57	23.0767	28.6346	20.2693	25.244	25.9002	591.57	29.1465	15.5214	14.8	19.2544	14.4936		7.7309	879	7.7309	688	7.7309	633	7.7309	666	7.7309	708	7.7309	669	7.7309	625	7.7242	516	7.7242	539	7.7309	615
											592.05	23.1222	28.422	20.2471	25.2037	25.7632	592.05	29.0536	15.2563	14.6885	19.1489	14.3709		7.7507	905	7.7507	695	7.7507	607	7.7507	610	7.7507	658	7.7507	731	7.7507	612	7.7439	563	7.7439	560	7.7507	624
											592.53	23.1495	28.2234	20.2095	25.1297	25.6411	592.53	28.9404	15.04	14.5914	19.0491	14.2232		7.7704	867	7.7704	723	7.7704	674	7.7704	654	7.7704	665	7.7704	685	7.7704	589	7.7637	538	7.7637	597	7.7704	603
											593.01	23.2074	28.1229	20.1994	25.0924	25.5964	593.01	28.8961	14.9491	14.5541	18.9964	14.098		7.7902	847	7.7902	689	7.7902	656	7.7902	644	7.7902	706	7.7902	674	7.7902	620	7.7834	557	7.7834	540	7.7902	585
											593.5	23.3157	28.1562	20.2334	25.1252	25.65	593.5	28.9616	15.0108	14.5936	19.0028	14.0188		7.8099	936	7.8099	678	7.8099	680	7.8099	608	7.8099	692	7.8099	685	7.8099	618	7.8031	515	7.8031	576	7.8099	636
											593.98	23.4529	28.2989	20.2942	25.2091	25.7741	593.98	29.1151	15.1946	14.6921	19.0472	13.98		7.8296	916	7.8296	753	7.8296	660	7.8296	637	7.8296	615	7.8296	686	7.8296	592	7.8229	575	7.8229	541	7.8296	643
											594.46	23.571	28.4847	20.3424	25.2909	25.9088	594.46	29.293	15.4311	14.8085	19.0881	13.9579		7.8494	884	7.8494	699	7.8494	632	7.8494	670	7.8494	674	7.8494	701	7.8494	597	7.8426	542	7.8426	607	7.8494	660
											594.94	23.6261	28.6397	20.3406	25.3152	25.9946	594.94	29.4284	15.6456	14.9016	19.0878	13.9279		7.8691	872	7.8691	674	7.8691	683	7.8691	660	7.8691	695	7.8691	675	7.8691	610	7.8624	519	7.8624	537	7.8691	653
											595.42	23.6085	28.7202	20.2764	25.2579	26.0015	595.42	29.4878	15.7935	14.9517	19.033	13.8802		7.8889	890	7.8889	680	7.8889	671	7.8889	705	7.8889	706	7.8889	660	7.8889	612	7.8821	572	7.8821	526	7.8889	579
											595.91	23.5509	28.7289	20.17	25.1387	25.9419	595.91	29.4858	15.8748	14.9698	18.9427	13.8239		7.9086	877	7.9086	680	7.9086	659	7.9086	649	7.9086	690	7.9086	722	7.9086	598	7.9018	544	7.9018	584	7.9086	618
											596.39	23.5123	28.7054	20.0632	25.0085	25.858	596.39	29.4693	15.9247	14.989	18.8568	13.7793		7.9283	882	7.9283	704	7.9283	738	7.9283	657	7.9283	685	7.9283	676	7.9283	612	7.9216	526	7.9216	596	7.9283	670
											596.87	23.5454	28.6959	19.9973	24.9184	25.7956	596.87	29.4835	15.9834	15.0431	18.8139	13.764		7.9481	867	7.9481	665	7.9481	712	7.9481	681	7.9481	674	7.9481	691	7.9481	685	7.9413	526	7.9413	592	7.9481	638
											597.35	23.6687	28.7239	19.9915	24.8927	25.7773	597.35	29.542	16.0682	15.147	18.8319	13.7821		7.9678	883	7.9678	676	7.9678	748	7.9678	691	7.9678	659	7.9678	751	7.9678	607	7.9611	546	7.9611	563	7.9678	661
											597.83	23.8557	28.7754	20.0341	24.9165	25.7918	597.83	29.616	16.1599	15.2872	18.8991	13.8209		7.9876	907	7.9876	693	7.9876	664	7.9876	672	7.9876	721	7.9876	689	7.9876	609	7.9808	534	7.9808	565	7.9876	643
											598.32	24.0458	28.8055	20.0885	24.945	25.8011	598.32	29.6486	16.2109	15.4253	18.9793	13.8578		8.0073	899	8.0073	657	8.0073	708	8.0073	633	8.0073	685	8.0073	739	8.0073	579	8.0005	541	8.0005	581	8.0073	654
											598.8	24.1709	28.764	20.1102	24.9278	25.7618	598.8	29.586	16.171	15.5155	19.0298	13.8737		8.027	879	8.027	636	8.027	676	8.027	660	8.027	671	8.027	679	8.027	588	8.0203	571	8.0203	549	8.027	577
											599.28	24.1915	28.6281	20.0711	24.8401	25.6518	599.28	29.4146	16.0207	15.5273	19.0227	13.8645		8.0468	918	8.0468	610	8.0468	656	8.0468	608	8.0468	636	8.0468	679	8.0468	607	8.04	570	8.04	569	8.0468	634
											599.76	24.1173	28.4222	19.9737	24.6993	25.4861	599.76	29.1755	15.7893	15.4613	18.9607	13.8459		8.0665	927	8.0665	678	8.0665	674	8.0665	626	8.0665	735	8.0665	744	8.0665	599	8.0598	585	8.0598	585	8.0665	606
											600.25	23.999	28.2102	19.8489	24.5575	25.3087	600.25	28.9474	15.5452	15.347	18.8733	13.8434		8.0863	933	8.0863	754	8.0863	673	8.0863	662	8.0863	676	8.0863	695	8.0863	542	8.0795	554	8.0795	593	8.0863	621
											600.73	23.8965	28.0628	19.7373	24.4705	25.1679	600.73	28.8041	15.3614	15.2252	18.799	13.8759		8.106	961	8.106	713	8.106	681	8.106	675	8.106	674	8.106	640	8.106	635	8.0992	506	8.0992	538	8.106	626
											601.21	23.8434	28.0221	19.6671	24.4672	25.0886	601.21	28.7758	15.2802	15.1246	18.7629	13.9426		8.1257	908	8.1257	677	8.1257	691	8.1257	633	8.1257	687	8.1257	678	8.1257	588	8.119	519	8.119	584	8.1257	635
											601.69	23.8313	28.0823	19.6426	24.5339	25.0625	601.69	28.8363	15.2952	15.0505	18.7657	14.0208		8.1455	846	8.1455	679	8.1455	659	8.1455	633	8.1455	680	8.1455	728	8.1455	588	8.1387	564	8.1387	564	8.1455	617
											602.17	23.8185	28.1965	19.648	24.6246	25.0562	602.17	28.9211	15.3606	14.9877	18.787	14.0772		8.1652	884	8.1652	690	8.1652	651	8.1652	622	8.1652	659	8.1652	746	8.1652	633	8.1585	570	8.1585	570	8.1652	620
											602.66	23.7561	28.3018	19.6606	24.6858	25.0337	602.66	28.9641	15.4183	14.9143	18.8	14.0841		8.185	934	8.185	715	8.185	667	8.185	645	8.185	631	8.185	705	8.185	620	8.1782	540	8.1782	551	8.185	629
											603.14	23.6165	28.353	19.6676	24.6857	24.9791	603.14	28.9327	15.4304	14.8191	18.789	14.0347		8.2047	866	8.2047	740	8.2047	676	8.2047	700	8.2047	657	8.2047	699	8.2047	588	8.1979	568	8.1979	544	8.2047	618
											603.62	23.4079	28.3424	19.6732	24.6292	24.9065	603.62	28.8433	15.398	14.7098	18.7587	13.9468		8.2244	854	8.2244	702	8.2244	643	8.2244	611	8.2244	709	8.2244	662	8.2244	622	8.2177	527	8.2177	588	8.2244	630
											604.1	23.1672	28.2991	19.6946	24.5523	24.8517	604.1	28.7487	15.3571	14.6103	18.7297	13.8532		8.2442	936	8.2442	680	8.2442	703	8.2442	645	8.2442	663	8.2442	680	8.2442	629	8.2374	549	8.2374	596	8.2442	608
											604.58	22.9361	28.2671	19.7475	24.4993	24.8507	604.58	28.7043	15.3548	14.5474	18.7252	13.7848		8.2639	844	8.2639	674	8.2639	657	8.2639	661	8.2639	642	8.2639	672	8.2639	595	8.2572	540	8.2572	547	8.2639	611
											605.07	22.7381	28.2786	19.8321	24.4971	24.9176	605.07	28.7353	15.4211	14.5356	18.7547	13.7553		8.2837	929	8.2837	686	8.2837	712	8.2837	654	8.2837	645	8.2837	744	8.2837	583	8.2769	539	8.2769	571	8.2837	643
											605.55	22.5669	28.335	19.9262	24.5401	25.0334	605.55	28.8211	15.5494	14.5696	18.807	13.7554		8.3034	926	8.3034	696	8.3034	697	8.3034	615	8.3034	725	8.3034	705	8.3034	613	8.2966	510	8.2966	548	8.3034	618
											606.03	22.3947	28.4066	19.9929	24.5948	25.1542	606.03	28.9051	15.6987	14.6267	18.8541	13.7597		8.3231	915	8.3231	747	8.3231	668	8.3231	610	8.3231	671	8.3231	692	8.3231	634	8.3164	547	8.3164	556	8.3231	616
											606.51	22.1948	28.4513	19.9974	24.6201	25.2339	606.51	28.9263	15.8138	14.68	18.8664	13.7423		8.3429	906	8.3429	722	8.3429	669	8.3429	651	8.3429	696	8.3429	750	8.3429	625	8.3361	541	8.3361	561	8.3429	614
											606.99	21.9644	28.4415	19.9269	24.5928	25.249	606.99	28.8565	15.8569	14.7133	18.8303	13.6935		8.3626	943	8.3626	771	8.3626	650	8.3626	652	8.3626	691	8.3626	712	8.3626	636	8.3559	519	8.3559	553	8.3626	596
											607.48	21.7326	28.3812	19.7986	24.5222	25.2134	607.48	28.718	15.8271	14.7304	18.7565	13.6263		8.3824	929	8.3824	672	8.3824	643	8.3824	643	8.3824	665	8.3824	746	8.3824	618	8.3756	565	8.3756	609	8.3824	657
											607.96	21.5474	28.3038	19.6513	24.4451	25.168	607.96	28.5718	15.7575	14.7502	18.6737	13.5686		8.4021	908	8.4021	662	8.4021	695	8.4021	668	8.4021	704	8.4021	748	8.4021	597	8.3953	532	8.3953	579	8.4021	626
											608.44	21.4486	28.2488	19.5243	24.401	25.1574	608.44	28.482	15.6916	14.792	18.6118	13.5464		8.4218	918	8.4218	664	8.4218	692	8.4218	624	8.4218	730	8.4218	755	8.4218	610	8.4151	503	8.4151	594	8.4218	609
											608.92	21.4428	28.2362	19.4394	24.4095	25.203	608.92	28.4802	15.654	14.8614	18.5838	13.5674		8.4416	977	8.4416	696	8.4416	671	8.4416	662	8.4416	659	8.4416	675	8.4416	620	8.4348	541	8.4348	534	8.4416	641
											609.41	21.4957	28.2509	19.3899	24.4562	25.2896	609.41	28.5469	15.6339	14.9411	18.5789	13.6144		8.4613	943	8.4613	697	8.4613	670	8.4613	644	8.4613	661	8.4613	774	8.4613	608	8.4546	554	8.4546	536	8.4613	610
											609.89	21.5443	28.2459	19.3477	24.5002	25.3712	609.89	28.6208	15.5874	14.9974	18.5676	13.6519		8.4811	895	8.4811	658	8.4811	674	8.4811	661	8.4811	680	8.4811	690	8.4811	632	8.4743	553	8.4743	512	8.4811	658
											610.37	21.5281	28.1679	19.2807	24.4962	25.3945	610.37	28.6314	15.4638	14.9964	18.5196	13.6438		8.5008	907	8.5008	690	8.5008	650	8.5008	707	8.5008	639	8.5008	698	8.5008	616	8.4941	524	8.4941	542	8.5008	616
											610.85	21.4231	27.9899	19.1744	24.4218	25.3275	610.85	28.5406	15.2396	14.9234	18.4231	13.5732		8.5206	922	8.5206	756	8.5206	602	8.5206	627	8.5206	682	8.5206	745	8.5206	601	8.5138	574	8.5138	575	8.5206	628
											611.33	21.2565	27.7322	19.0421	24.2913	25.1774	611.33	28.364	14.9391	14.7925	18.295	13.4522		8.5403	879	8.5403	703	8.5403	652	8.5403	621	8.5403	701	8.5403	725	8.5403	558	8.5335	580	8.5335	553	8.5403	628
											611.82	21.0956	27.4575	18.9186	24.1473	24.9839	611.82	28.1609	14.6302	14.6397	18.1721	13.3154		8.56	942	8.56	662	8.56	734	8.56	622	8.56	718	8.56	791	8.56	585	8.5533	557	8.5533	563	8.56	649
											612.3	21.0135	27.2431	18.8401	24.034	24.7959	612.3	27.9987	14.3948	14.5039	18.0909	13.2005		8.5798	923	8.5798	664	8.5798	677	8.5798	632	8.5798	661	8.5798	740	8.5798	614	8.573	559	8.573	532	8.5798	645
											612.78	21.057	27.1461	18.8248	23.9724	24.6463	612.78	27.916	14.2939	14.4076	18.0681	13.13		8.5995	955	8.5995	690	8.5995	667	8.5995	634	8.5995	685	8.5995	732	8.5995	632	8.5928	529	8.5928	556	8.5995	679
											613.26	21.2288	27.1785	18.8621	23.949	24.5378	613.26	27.903	14.3408	14.3476	18.0909	13.1019		8.6193	980	8.6193	693	8.6193	714	8.6193	718	8.6193	677	8.6193	724	8.6193	615	8.6125	565	8.6125	552	8.6193	610
											613.74	21.4904	27.3032	18.918	23.9254	24.4481	613.74	27.9099	14.4969	14.2988	18.1228	13.0934		8.639	922	8.639	690	8.639	673	8.639	662	8.639	680	8.639	704	8.639	629	8.6322	539	8.6322	557	8.639	634
											614.23	21.785	27.4514	18.9516	23.8615	24.3491	614.23	27.8756	14.69	14.2291	18.1223	13.0754		8.6587	958	8.6587	706	8.6587	625	8.6587	629	8.6587	711	8.6587	693	8.6587	599	8.652	514	8.652	582	8.6587	587
											614.71	22.0654	27.5562	18.9377	23.7435	24.2285	614.71	27.7655	14.849	14.1189	18.065	13.0308		8.6785	910	8.6785	713	8.6785	677	8.6785	674	8.6785	714	8.6785	747	8.6785	613	8.6717	579	8.6717	571	8.6785	617
											615.19	22.3134	27.581	18.8794	23.5954	24.1031	615.19	27.5922	14.9343	13.9725	17.9565	12.9647		8.6982	931	8.6982	720	8.6982	650	8.6982	667	8.6982	671	8.6982	750	8.6982	621	8.6915	523	8.6915	553	8.6982	628
											615.67	22.5362	27.5294	18.806	23.468	24.0109	615.67	27.408	14.948	13.815	17.8295	12.9023		8.718	980	8.718	707	8.718	646	8.718	624	8.718	707	8.718	763	8.718	615	8.7112	524	8.7112	535	8.718	604
											616.16	22.7441	27.431	18.7545	23.4092	23.9881	616.16	27.272	14.9183	13.6788	17.7238	12.8734		8.7377	944	8.7377	698	8.7377	721	8.7377	586	8.7377	678	8.7377	746	8.7377	605	8.7309	530	8.7309	560	8.7377	643
											616.64	22.9252	27.3151	18.7475	23.4339	24.0447	616.64	27.2105	14.8716	13.5848	17.6652	12.8953		8.7574	882	8.7574	709	8.7574	674	8.7574	702	8.7574	715	8.7574	678	8.7574	625	8.7507	534	8.7507	534	8.7574	655
											617.12	23.0376	27.1893	18.7806	23.5107	24.1523	617.12	27.1967	14.8085	13.5326	17.6504	12.9609		8.7772	932	8.7772	714	8.7772	695	8.7772	645	8.7772	731	8.7772	714	8.7772	657	8.7704	557	8.7704	565	8.7772	667
											617.6	23.028	27.0375	18.8249	23.5751	24.2538	617.6	27.1625	14.7019	13.5032	17.6501	13.041		8.7969	925	8.7969	638	8.7969	686	8.7969	667	8.7969	711	8.7969	753	8.7969	612	8.7902	522	8.7902	546	8.7969	691
											618.08	22.8679	26.8363	18.8447	23.5648	24.2935	618.08	27.0384	14.5164	13.4734	17.6281	13.1014		8.8167	936	8.8167	720	8.8167	718	8.8167	664	8.8167	743	8.8167	719	8.8167	638	8.8099	550	8.8099	598	8.8167	621
											618.57	22.5818	26.5813	18.8195	23.4556	24.246	618.57	26.7971	14.2407	13.4317	17.5633	13.1205		8.8364	912	8.8364	719	8.8364	724	8.8364	657	8.8364	739	8.8364	738	8.8364	645	8.8296	544	8.8296	581	8.8364	632
											619.05	22.2439	26.3019	18.7527	23.2711	24.1272	619.05	26.4681	13.905	13.3865	17.4611	13.0984		8.8561	976	8.8561	668	8.8561	743	8.8561	612	8.8561	683	8.8561	721	8.8561	575	8.8494	593	8.8494	610	8.8561	678
											619.53	21.9472	26.0558	18.6653	23.0661	23.9785	619.53	26.118	13.5769	13.3582	17.346	13.0512		8.8759	936	8.8759	651	8.8759	728	8.8759	687	8.8759	709	8.8759	739	8.8759	622	8.8691	522	8.8691	561	8.8759	682
											620.01	21.7652	25.9071	18.5797	22.8939	23.8412	620.01	25.8129	13.3363	13.3669	17.2446	12.9968		8.8956	957	8.8956	734	8.8956	651	8.8956	690	8.8956	678	8.8956	754	8.8956	650	8.8889	541	8.8889	555	8.8956	626
											620.49	21.7254	25.9006	18.5062	22.7812	23.7357	620.49	25.5878	13.2467	13.4194	17.1706	12.9436		8.9154	959	8.9154	721	8.9154	676	8.9154	705	8.9154	727	8.9154	723	8.9154	646	8.9086	475	8.9086	513	8.9154	657
											620.98	21.8034	26.0414	18.4389	22.7191	23.6546	620.98	25.4351	13.3297	13.5057	17.1186	12.887		8.9351	907	8.9351	719	8.9351	686	8.9351	647	8.9351	711	8.9351	718	8.9351	638	8.9283	560	8.9283	569	8.9351	591
											621.46	21.9361	26.2897	18.3624	22.6738	23.5723	621.46	25.3156	13.5545	13.6028	17.0695	12.8152		8.9548	938	8.9548	698	8.9548	729	8.9548	680	8.9548	710	8.9548	759	8.9548	593	8.9481	511	8.9481	565	8.9548	611
											621.94	22.0505	26.5733	18.2647	22.6073	23.4632	621.94	25.1838	13.8484	13.686	17.0032	12.7206		8.9746	974	8.9746	708	8.9746	718	8.9746	647	8.9746	735	8.9746	703	8.9746	613	8.9678	582	8.9678	567	8.9746	630
											622.42	22.0929	26.8144	18.1481	22.5007	23.3188	622.42	25.0169	14.1237	13.7409	16.9118	12.6083		8.9943	955	8.9943	723	8.9943	712	8.9943	694	8.9943	742	8.9943	734	8.9943	637	8.9876	552	8.9876	565	8.9943	607
											622.91	22.0447	26.9569	18.0314	22.363	23.1533	622.91	24.8274	14.3092	13.7673	16.8054	12.4968		9.0141	943	9.0141	704	9.0141	692	9.0141	704	9.0141	683	9.0141	742	9.0141	600	9.0073	532	9.0073	584	9.0141	611
											623.39	21.9166	26.9788	17.9401	22.2238	22.9945	623.39	24.6565	14.3685	13.7735	16.7067	12.4106		9.0338	961	9.0338	740	9.0338	675	9.0338	665	9.0338	717	9.0338	763	9.0338	590	9.027	533	9.027	584	9.0338	647
											623.87	21.7309	26.889	17.893	22.1135	22.8676	623.87	24.5504	14.3014	13.7666	16.638	12.3677		9.0535	983	9.0535	703	9.0535	685	9.0535	687	9.0535	713	9.0535	760	9.0535	614	9.0468	529	9.0468	546	9.0535	609
											624.35	21.5042	26.7168	17.8908	22.0454	22.7804	624.35	24.5365	14.1347	13.7429	16.6095	12.3697		9.0733	980	9.0733	701	9.0733	667	9.0733	698	9.0733	733	9.0733	790	9.0733	636	9.0665	532	9.0665	600	9.0733	718
											624.83	21.2425	26.5	17.9127	22.0075	22.7187	624.83	24.6078	13.9103	13.6881	16.6137	12.3993		9.093	967	9.093	682	9.093	659	9.093	673	9.093	730	9.093	743	9.093	620	9.0863	539	9.0863	634	9.093	633
											625.32	20.9496	26.2763	17.9254	21.97	22.6551	625.32	24.7266	13.6734	13.5845	16.6285	12.4267		9.1128	962	9.1128	682	9.1128	615	9.1128	627	9.1128	650	9.1128	737	9.1128	638	9.106	506	9.106	576	9.1128	630
											625.8	20.6424	26.0777	17.8989	21.9036	22.5664	625.8	24.8444	13.463	13.4252	16.6301	12.4244		9.1325	968	9.1325	741	9.1325	707	9.1325	662	9.1325	721	9.1325	791	9.1325	608	9.1257	531	9.1257	594	9.1325	628
											626.28	20.3587	25.9259	17.8227	21.7987	22.4493	626.28	24.929	13.3045	13.2223	16.6059	12.3803		9.1522	950	9.1522	722	9.1522	661	9.1522	676	9.1522	707	9.1522	751	9.1522	613	9.1455	547	9.1455	577	9.1522	657
											626.76	20.1494	25.8308	17.7102	21.6707	22.3238	626.76	24.9794	13.2059	13.0059	16.56	12.3027		9.172	950	9.172	751	9.172	654	9.172	663	9.172	734	9.172	739	9.172	567	9.1652	542	9.1652	586	9.172	679
											627.24	20.0594	25.7917	17.589	21.5499	22.2209	627.24	25.0196	13.1615	12.811	16.5084	12.2128		9.1917	929	9.1917	670	9.1917	679	9.1917	672	9.1917	721	9.1917	752	9.1917	625	9.185	537	9.185	570	9.1917	607
											627.73	20.1086	25.7987	17.4858	21.4633	22.1657	627.73	25.0799	13.1565	12.6643	16.467	12.1323		9.2115	966	9.2115	712	9.2115	686	9.2115	664	9.2115	650	9.2115	706	9.2115	625	9.2047	518	9.2047	599	9.2115	653
											628.21	20.2813	25.8366	17.4151	21.4201	22.1644	628.21	25.1767	13.1731	12.5754	16.4422	12.073		9.2312	937	9.2312	748	9.2312	719	9.2312	669	9.2312	746	9.2312	757	9.2312	607	9.2244	538	9.2244	593	9.2312	639
											628.69	20.5288	25.8869	17.3743	21.4082	22.2012	628.69	25.3036	13.1947	12.5362	16.4274	12.0333		9.2509	983	9.2509	704	9.2509	692	9.2509	688	9.2509	706	9.2509	778	9.2509	635	9.2442	503	9.2442	593	9.2509	698
											629.17	20.7826	25.9332	17.3485	21.4019	22.246	629.17	25.4359	13.2099	12.5272	16.4066	12.0021		9.2707	1016	9.2707	741	9.2707	683	9.2707	657	9.2707	727	9.2707	809	9.2707	628	9.2639	508	9.2639	581	9.2707	648
											629.65	20.9765	25.9643	17.3205	21.3751	22.2687	629.65	25.5439	13.2142	12.5272	16.3643	11.9663		9.2904	982	9.2904	690	9.2904	700	9.2904	703	9.2904	731	9.2904	775	9.2904	592	9.2837	577	9.2837	564	9.2904	655
											630.14	21.0695	25.9778	17.2808	21.3165	22.2525	630.14	25.6103	13.2107	12.5235	16.2936	11.9197		9.3102	975	9.3102	728	9.3102	713	9.3102	676	9.3102	756	9.3102	738	9.3102	625	9.3034	532	9.3034	585	9.3102	629
											630.62	21.0569	25.9781	17.2318	21.2354	22.2014	630.62	25.6398	13.2061	12.5159	16.2016	11.8665		9.3299	911	9.3299	714	9.3299	707	9.3299	654	9.3299	737	9.3299	750	9.3299	599	9.3231	522	9.3231	598	9.3299	646
											631.1	20.9652	25.9711	17.1854	21.1557	22.1348	631.1	25.655	13.2047	12.5138	16.1057	11.819		9.3496	1030	9.3496	702	9.3496	717	9.3496	637	9.3496	725	9.3496	748	9.3496	638	9.3429	542	9.3429	570	9.3496	630
											631.58	20.8338	25.9578	17.1542	21.1022	22.0753	631.58	25.6827	13.2036	12.5286	16.0249	11.7905		9.3694	957	9.3694	745	9.3694	646	9.3694	657	9.3694	724	9.3694	761	9.3694	645	9.3626	512	9.3626	558	9.3694	660
											632.07	20.6954	25.9316	17.1429	21.0867	22.0356	632.07	25.7375	13.1915	12.5649	15.9709	11.7876		9.3891	998	9.3891	676	9.3891	695	9.3891	681	9.3891	676	9.3891	763	9.3891	619	9.3824	545	9.3824	535	9.3891	664
											632.55	20.5649	25.88	17.1444	21.1008	22.012	632.55	25.8139	13.1529	12.6167	15.9437	11.8062		9.4089	990	9.4089	718	9.4089	681	9.4089	688	9.4089	713	9.4089	686	9.4089	633	9.4021	600	9.4021	574	9.4089	644
											633.03	20.4402	25.7929	17.1425	21.1197	21.9868	633.03	25.8888	13.0771	12.6692	15.9327	11.8328		9.4286	935	9.4286	731	9.4286	690	9.4286	683	9.4286	730	9.4286	740	9.4286	640	9.4218	530	9.4218	538	9.4286	654
											633.51	20.3135	25.671	17.1204	21.1149	21.9404	633.51	25.9355	12.9664	12.7065	15.9238	11.8507		9.4484	947	9.4484	669	9.4484	689	9.4484	688	9.4484	748	9.4484	721	9.4484	615	9.4416	530	9.4416	547	9.4484	644
											633.99	20.1842	25.5314	17.0704	21.0699	21.8634	633.99	25.9407	12.8401	12.72	15.908	11.8483		9.4681	942	9.4681	709	9.4681	725	9.4681	707	9.4681	735	9.4681	756	9.4681	638	9.4613	546	9.4613	551	9.4681	654
											634.48	20.0651	25.4033	16.9986	20.9877	21.7641	634.48	25.9139	12.7292	12.7123	15.8864	11.824		9.4878	973	9.4878	728	9.4878	687	9.4878	692	9.4878	676	9.4878	747	9.4878	630	9.4811	595	9.4811	578	9.4878	649
											634.96	19.9774	25.3168	16.9217	20.8889	21.6651	634.96	25.883	12.6632	12.6953	15.8683	11.7853		9.5076	962	9.5076	743	9.5076	744	9.5076	731	9.5076	714	9.5076	725	9.5076	606	9.5008	580	9.5008	563	9.5076	621
											635.44	19.9369	25.2887	16.8573	20.7981	21.5912	635.44	25.8785	12.6563	12.6815	15.8636	11.7426		9.5273	1006	9.5273	745	9.5273	686	9.5273	692	9.5273	709	9.5273	798	9.5273	626	9.5206	531	9.5206	560	9.5273	698
											635.92	19.9422	25.3152	16.8145	20.7295	21.5558	635.92	25.9162	12.7008	12.6756	15.8749	11.7027		9.5471	966	9.5471	692	9.5471	675	9.5471	694	9.5471	730	9.5471	792	9.5471	596	9.5403	499	9.5403	570	9.5471	658
											636.4	19.9706	25.3733	16.7892	20.6807	21.5549	636.4	25.9884	12.7706	12.6722	15.8942	11.6655		9.5668	930	9.5668	735	9.5668	732	9.5668	706	9.5668	732	9.5668	810	9.5668	631	9.56	513	9.56	596	9.5668	648
											636.89	19.9874	25.4318	16.7685	20.636	21.5704	636.89	26.0693	12.8324	12.6585	15.9053	11.6261		9.5865	1007	9.5865	710	9.5865	709	9.5865	666	9.5865	698	9.5865	751	9.5865	621	9.5798	533	9.5798	543	9.5865	660
											637.37	19.9622	25.4652	16.7384	20.5785	21.5801	637.37	26.1299	12.861	12.6234	15.8931	11.5808		9.6063	986	9.6063	756	9.6063	730	9.6063	677	9.6063	740	9.6063	773	9.6063	628	9.5995	534	9.5995	552	9.6063	683
											637.85	19.8841	25.4641	16.6932	20.5022	21.5698	637.85	26.1539	12.8487	12.5643	15.8511	11.5322		9.626	1024	9.626	717	9.626	749	9.626	666	9.626	731	9.626	768	9.626	616	9.6193	533	9.6193	612	9.626	622
											638.33	19.7671	25.4365	16.6384	20.4165	21.5391	638.33	26.1458	12.8054	12.4901	15.7859	11.4897		9.6458	1008	9.6458	726	9.6458	667	9.6458	685	9.6458	757	9.6458	725	9.6458	666	9.639	545	9.639	574	9.6458	703
											638.82	19.6426	25.4	16.588	20.342	21.498	638.82	26.1259	12.75	12.4166	15.7135	11.4665		9.6655	998	9.6655	688	9.6655	746	9.6655	683	9.6655	740	9.6655	763	9.6655	610	9.6587	555	9.6587	584	9.6655	633
											639.3	19.5436	25.37	16.5555	20.2984	21.4592	639.3	26.1167	12.6985	12.3587	15.6513	11.472		9.6852	987	9.6852	695	9.6852	740	9.6852	685	9.6852	653	9.6852	752	9.6852	665	9.6785	546	9.6785	587	9.6852	633
											639.78	19.4901	25.3513	16.5466	20.2935	21.4286	639.78	26.1287	12.6556	12.3233	15.6105	11.5059		9.705	942	9.705	720	9.705	729	9.705	701	9.705	722	9.705	729	9.705	646	9.6982	551	9.6982	561	9.705	662
											640.26	19.4814	25.3362	16.5554	20.3179	21.4016	640.26	26.1538	12.6139	12.3058	15.5914	11.5569		9.7247	1007	9.7247	751	9.7247	748	9.7247	677	9.7247	732	9.7247	723	9.7247	600	9.718	484	9.718	544	9.7247	678
											640.74	19.4998	25.3107	16.5677	20.3496	21.3666	640.74	26.1705	12.5602	12.2941	15.585	11.6065		9.7445	980	9.7445	735	9.7445	706	9.7445	688	9.7445	735	9.7445	741	9.7445	611	9.7377	514	9.7377	580	9.7445	623
											641.23	19.5221	25.2648	16.5684	20.3655	21.3136	641.23	26.1571	12.4866	12.2755	15.579	11.6372		9.7642	1000	9.7642	709	9.7642	723	9.7642	704	9.7642	727	9.7642	798	9.7642	648	9.7574	499	9.7574	569	9.7642	662
											641.71	19.5331	25.2003	16.5503	20.3536	21.2417	641.71	26.1054	12.3971	12.2446	15.5652	11.6406		9.7839	1028	9.7839	699	9.7839	707	9.7839	673	9.7839	732	9.7839	793	9.7839	575	9.7772	561	9.7772	622	9.7839	638
											642.19	19.5311	25.1308	16.5172	20.3183	21.1622	642.19	26.0263	12.3081	12.2061	15.5437	11.6202		9.8037	1004	9.8037	733	9.8037	703	9.8037	653	9.8037	736	9.8037	787	9.8037	643	9.7969	545	9.7969	587	9.8037	651
											642.67	19.5254	25.0754	16.4809	20.2766	21.0928	642.67	25.9439	12.2402	12.1722	15.5212	11.588		9.8234	1029	9.8234	753	9.8234	693	9.8234	660	9.8234	791	9.8234	775	9.8234	610	9.8167	540	9.8167	573	9.8234	707
											643.15	19.5259	25.0482	16.4547	20.2475	21.0493	643.15	25.8833	12.208	12.1557	15.5065	11.5582		9.8432	971	9.8432	729	9.8432	737	9.8432	690	9.8432	774	9.8432	754	9.8432	580	9.8364	541	9.8364	570	9.8432	639
											643.64	19.5335	25.0516	16.4461	20.2417	21.037	643.64	25.8574	12.2127	12.1635	15.5042	11.5396		9.8629	998	9.8629	716	9.8629	670	9.8629	697	9.8629	756	9.8629	775	9.8629	621	9.8561	510	9.8561	607	9.8629	659
											644.12	19.5378	25.0739	16.4533	20.2568	21.0489	644.12	25.8617	12.2409	12.1933	15.5128	11.5322		9.8826	1008	9.8826	715	9.8826	661	9.8826	686	9.8826	742	9.8826	810	9.8826	586	9.8759	502	9.8759	599	9.8826	664
											644.6	19.5212	25.0962	16.4668	20.2792	21.0689	644.6	25.8778	12.2708	12.235	15.5251	11.5293		9.9024	966	9.9024	717	9.9024	671	9.9024	687	9.9024	754	9.9024	772	9.9024	616	9.8956	594	9.8956	586	9.9024	645
											645.08	19.4704	25.1022	16.4756	20.2936	21.0814	645.08	25.8847	12.2825	12.2764	15.5336	11.5222		9.9221	1076	9.9221	792	9.9221	679	9.9221	645	9.9221	735	9.9221	763	9.9221	622	9.9154	569	9.9154	588	9.9221	650
											645.56	19.3865	25.0869	16.4734	20.2918	21.0796	645.56	25.8712	12.2675	12.3092	15.5348	11.507		9.9419	1015	9.9419	757	9.9419	720	9.9419	688	9.9419	787	9.9419	724	9.9419	625	9.9351	578	9.9351	553	9.9419	634
											646.05	19.2875	25.0589	16.462	20.278	21.0691	646.05	25.8412	12.2312	12.3329	15.5319	11.4872		9.9616	1013	9.9616	699	9.9616	722	9.9616	699	9.9616	725	9.9616	788	9.9616	632	9.9548	539	9.9548	534	9.9616	658
											646.53	19.2016	25.0356	16.4491	20.2657	21.0642	646.53	25.811	12.1892	12.3531	15.5324	11.473		9.9813	1091	9.9813	730	9.9813	714	9.9813	669	9.9813	764	9.9813	759	9.9813	666	9.9746	491	9.9746	611	9.9813	683
											647.01	19.1554	25.0331	16.4432	20.2693	21.079	647.01	25.7983	12.1569	12.3767	15.5436	11.4754		10.0011	1007	10.0011	714	10.0011	656	10.0011	665	10.0011	729	10.0011	695	10.0011	654	9.9943	545	9.9943	603	10.0011	698
											647.49	19.1618	25.0585	16.4476	20.2952	21.1189	647.49	25.8114	12.1429	12.4061	15.5676	11.5004		10.0208	1027	10.0208	700	10.0208	743	10.0208	716	10.0208	735	10.0208	730	10.0208	661	10.0141	578	10.0141	610	10.0208	663
											647.98	19.2143	25.1053	16.458	20.3374	21.1766	647.98	25.8439	12.1446	12.4376	15.5995	11.5455		10.0406	1047	10.0406	760	10.0406	754	10.0406	729	10.0406	708	10.0406	814	10.0406	643	10.0338	586	10.0338	553	10.0406	689
											648.46	19.29	25.1574	16.4643	20.3801	21.2346	648.46	25.8775	12.1513	12.4617	15.6295	11.5995		10.0603	1080	10.0603	672	10.0603	668	10.0603	683	10.0603	761	10.0603	787	10.0603	662	10.0535	498	10.0535	562	10.0603	674
											648.94	19.3609	25.1975	16.4566	20.4062	21.2746	648.94	25.8925	12.1517	12.4695	15.6486	11.6481		10.08	1022	10.08	729	10.08	726	10.08	689	10.08	732	10.08	786	10.08	683	10.0733	553	10.0733	583	10.08	710
											649.42	19.4074	25.2164	16.4317	20.4076	21.2875	649.42	25.8799	12.1419	12.4575	15.6535	11.6803		10.0998	985	10.0998	731	10.0998	761	10.0998	669	10.0998	771	10.0998	729	10.0998	666	10.093	557	10.093	592	10.0998	630
											649.9	19.4266	25.217	16.3955	20.3896	21.2783	649.9	25.8467	12.1276	12.4306	15.6496	11.693		10.1195	1047	10.1195	734	10.1195	721	10.1195	697	10.1195	743	10.1195	769	10.1195	615	10.1128	538	10.1128	589	10.1195	625
											650.39	19.4304	25.2117	16.361	20.3681	21.2631	650.39	25.8117	12.1208	12.3992	15.6468	11.692		10.1393	995	10.1393	749	10.1393	719	10.1393	644	10.1393	769	10.1393	797	10.1393	572	10.1325	517	10.1325	615	10.1393	647
											650.87	19.4361	25.214	16.3417	20.3604	21.2596	650.87	25.7935	12.1324	12.3743	15.6545	11.6864		10.159	1005	10.159	721	10.159	700	10.159	697	10.159	776	10.159	765	10.159	677	10.1522	502	10.1522	595	10.159	691
											651.35	19.4549	25.2311	16.3454	20.3757	21.2781	651.35	25.8002	12.1656	12.3617	15.6753	11.6846		10.1787	1059	10.1787	709	10.1787	700	10.1787	714	10.1787	757	10.1787	788	10.1787	641	10.172	539	10.172	589	10.1787	703
											651.83	19.4864	25.2608	16.3715	20.4114	21.3165	651.83	25.8249	12.2139	12.3603	15.7043	11.6897		10.1985	986	10.1985	768	10.1985	697	10.1985	678	10.1985	762	10.1985	810	10.1985	659	10.1917	554	10.1917	582	10.1985	739
											652.31	19.5208	25.2945	16.4123	20.4556	21.3625	652.31	25.8495	12.2643	12.3636	15.7312	11.6999		10.2182	980	10.2182	742	10.2182	672	10.2182	690	10.2182	763	10.2182	785	10.2182	652	10.2115	537	10.2115	592	10.2182	684
											652.8	19.5462	25.3232	16.4577	20.4949	21.4009	652.8	25.856	12.3049	12.3652	15.7467	11.7111		10.238	950	10.238	763	10.238	731	10.238	694	10.238	698	10.238	763	10.238	636	10.2312	541	10.2312	537	10.238	662
											653.28	19.5579	25.3442	16.5014	20.5232	21.4223	653.28	25.837	12.3307	12.3628	15.7479	11.7208		10.2577	987	10.2577	745	10.2577	761	10.2577	715	10.2577	742	10.2577	760	10.2577	656	10.2509	540	10.2509	601	10.2577	675
											653.76	19.5618	25.3627	16.5428	20.5452	21.4283	653.76	25.8008	12.3467	12.361	15.7403	11.7304		10.2774	998	10.2774	772	10.2774	697	10.2774	691	10.2774	733	10.2774	763	10.2774	610	10.2707	566	10.2707	557	10.2774	645
											654.24	19.5719	25.3884	16.586	20.5739	21.4297	654.24	25.7673	12.3636	12.368	15.7352	11.7447		10.2972	977	10.2972	728	10.2972	722	10.2972	703	10.2972	768	10.2972	813	10.2972	647	10.2904	548	10.2904	651	10.2972	689
											654.73	19.6015	25.4292	16.6355	20.6224	21.4403	654.73	25.7572	12.3915	12.3919	15.7434	11.7691		10.3169	1012	10.3169	738	10.3169	727	10.3169	708	10.3169	757	10.3169	732	10.3169	613	10.3102	522	10.3102	559	10.3169	706
											655.21	19.6553	25.4852	16.6912	20.696	21.4697	655.21	25.7816	12.4341	12.4351	15.7696	11.8063		10.3367	1035	10.3367	671	10.3367	753	10.3367	703	10.3367	786	10.3367	747	10.3367	629	10.3299	537	10.3299	573	10.3367	699
											655.69	19.7262	25.548	16.7474	20.7885	21.5182	655.69	25.8366	12.4867	12.4932	15.8103	11.854		10.3564	1092	10.3564	745	10.3564	699	10.3564	701	10.3564	799	10.3564	802	10.3564	649	10.3496	561	10.3496	578	10.3564	683
											656.17	19.7984	25.6046	16.7946	20.8849	21.5786	656.17	25.9062	12.5393	12.5563	15.8555	11.9066		10.3761	1077	10.3761	738	10.3761	707	10.3761	732	10.3761	748	10.3761	788	10.3761	608	10.3694	528	10.3694	579	10.3761	698
											656.65	19.856	25.6443	16.8252	20.969	21.6408	656.65	25.9708	12.583	12.6146	15.8943	11.9582		10.3959	1016	10.3959	731	10.3959	769	10.3959	715	10.3959	812	10.3959	828	10.3959	676	10.3891	559	10.3891	613	10.3959	667
											657.14	19.8913	25.6652	16.8377	21.032	21.698	657.14	26.0176	12.6151	12.6625	15.9204	12.0053		10.4156	1078	10.4156	766	10.4156	732	10.4156	743	10.4156	738	10.4156	815	10.4156	647	10.4089	542	10.4089	595	10.4156	673
											657.62	19.9095	25.6752	16.8387	21.0762	21.7505	657.62	26.0462	12.6405	12.7012	15.935	12.0493		10.4354	1052	10.4354	707	10.4354	695	10.4354	724	10.4354	789	10.4354	808	10.4354	616	10.4286	565	10.4286	587	10.4354	682
											658.1	19.9244	25.6881	16.8401	21.113	21.8035	658.1	26.0669	12.6682	12.7373	15.9454	12.0941		10.4551	1017	10.4551	756	10.4551	680	10.4551	738	10.4551	781	10.4551	770	10.4551	627	10.4484	560	10.4484	588	10.4551	691
											658.58	19.9513	25.7154	16.853	21.1553	21.8626	658.58	26.0927	12.7049	12.7778	15.9601	12.1436		10.4749	1018	10.4749	749	10.4749	736	10.4749	700	10.4749	752	10.4749	773	10.4749	678	10.4681	548	10.4681	600	10.4749	636
											659.06	19.9971	25.7606	16.8831	21.2099	21.9281	659.06	26.1308	12.7507	12.8253	15.9839	12.1978		10.4946	1032	10.4946	785	10.4946	738	10.4946	699	10.4946	786	10.4946	816	10.4946	626	10.4878	582	10.4878	576	10.4946	673
											659.55	20.0575	25.8169	16.927	21.2734	21.9926	659.55	26.1773	12.7976	12.8762	16.015	12.2517		10.5143	1046	10.5143	760	10.5143	702	10.5143	719	10.5143	782	10.5143	831	10.5143	639	10.5076	556	10.5076	619	10.5143	691
											660.03	20.1188	25.8708	16.9756	21.3345	22.0444	660.03	26.2204	12.8345	12.9221	16.0462	12.2973		10.5341	999	10.5341	781	10.5341	741	10.5341	736	10.5341	715	10.5341	759	10.5341	626	10.5273	549	10.5273	578	10.5341	665
											660.51	20.1662	25.91	17.0184	21.3804	22.0729	660.51	26.2469	12.8531	12.9543	16.0698	12.3274		10.5538	1100	10.5538	738	10.5538	721	10.5538	708	10.5538	731	10.5538	754	10.5538	646	10.5471	519	10.5471	581	10.5538	683
											660.99	20.1916	25.93	17.0494	21.4045	22.0752	660.99	26.2506	12.8537	12.968	16.0809	12.3393		10.5736	1045	10.5736	723	10.5736	751	10.5736	740	10.5736	736	10.5736	807	10.5736	585	10.5668	543	10.5668	630	10.5736	655
											661.48	20.1971	25.9355	17.0693	21.4095	22.0572	661.48	26.2353	12.8449	12.9647	16.0802	12.3361		10.5933	1039	10.5933	818	10.5933	746	10.5933	711	10.5933	819	10.5933	786	10.5933	615	10.5865	554	10.5865	607	10.5933	703
											661.96	20.1922	25.9372	17.0837	21.4046	22.0309	661.96	26.2126	12.8392	12.9505	16.0722	12.3243		10.613	1067	10.613	723	10.613	715	10.613	736	10.613	776	10.613	753	10.613	651	10.6063	539	10.6063	566	10.613	668
											662.44	20.1877	25.9452	17.0987	21.3997	22.0088	662.44	26.1942	12.8458	12.9322	16.0616	12.3115		10.6328	1062	10.6328	729	10.6328	758	10.6328	725	10.6328	727	10.6328	834	10.6328	640	10.626	525	10.626	574	10.6328	738
											662.92	20.1893	25.9638	17.1169	21.4001	21.998	662.92	26.1864	12.8664	12.9147	16.0506	12.3023		10.6525	1056	10.6525	747	10.6525	784	10.6525	776	10.6525	773	10.6525	822	10.6525	660	10.6458	577	10.6458	580	10.6525	689
											663.4	20.1952	25.9892	17.136	21.4035	21.9984	663.4	26.1871	12.8936	12.8986	16.0378	12.2977		10.6723	1039	10.6723	760	10.6723	722	10.6723	723	10.6723	783	10.6723	749	10.6723	647	10.6655	582	10.6655	622	10.6723	709
											663.89	20.1993	26.0127	17.1505	21.4033	22.0043	663.89	26.1884	12.9157	12.8815	16.02	12.2959		10.692	1091	10.692	774	10.692	721	10.692	705	10.692	800	10.692	812	10.692	607	10.6852	540	10.6852	599	10.692	647
											664.37	20.1959	26.0254	17.1551	21.3925	22.0088	664.37	26.1825	12.9222	12.8606	15.9951	12.2944		10.7117	1047	10.7117	807	10.7117	777	10.7117	794	10.7117	780	10.7117	812	10.7117	702	10.705	514	10.705	619	10.7117	708
											664.85	20.1842	26.0224	17.1475	21.3686	22.0082	664.85	26.1664	12.9077	12.8345	15.9643	12.2925		10.7315	999	10.7315	758	10.7315	756	10.7315	725	10.7315	845	10.7315	818	10.7315	655	10.7247	533	10.7247	616	10.7315	728
											665.33	20.1697	26.0031	17.1294	21.3343	22.0027	665.33	26.1436	12.8726	12.8039	15.9328	12.2913		10.7512	1071	10.7512	747	10.7512	729	10.7512	703	10.7512	812	10.7512	787	10.7512	640	10.7445	549	10.7445	571	10.7512	773
											665.81	20.1625	25.9692	17.1048	21.2962	21.9958	665.81	26.1227	12.8204	12.7708	15.9085	12.293		10.771	1071	10.771	761	10.771	743	10.771	719	10.771	792	10.771	765	10.771	654	10.7642	532	10.7642	611	10.771	705
											666.3	20.1739	25.9198	17.0773	21.261	21.9903	666.3	26.114	12.7538	12.7368	15.9	12.2987		10.7907	1072	10.7907	821	10.7907	726	10.7907	726	10.7907	764	10.7907	776	10.7907	615	10.7839	557	10.7839	620	10.7907	680
											666.78	20.2101	25.8479	17.0469	21.2305	21.9829	666.78	26.1244	12.6704	12.6995	15.9131	12.3041		10.8104	1011	10.8104	754	10.8104	753	10.8104	680	10.8104	769	10.8104	787	10.8104	641	10.8037	546	10.8037	591	10.8104	724
											667.26	20.2617	25.7367	17.0055	21.1943	21.9571	667.26	26.1481	12.5617	12.6515	15.9439	12.2943		10.8302	1073	10.8302	708	10.8302	752	10.8302	702	10.8302	742	10.8302	804	10.8302	688	10.8234	544	10.8234	614	10.8302	672
											667.74	20.2903	25.5685	16.9365	21.126	21.881	667.74	26.1568	12.4179	12.5803	15.9692	12.2428		10.8499	1060	10.8499	755	10.8499	725	10.8499	712	10.8499	836	10.8499	834	10.8499	674	10.8432	579	10.8432	652	10.8499	698
											668.22	20.2364	25.351	16.8277	20.9963	21.7267	668.22	26.1051	12.2467	12.4804	15.9485	12.1272		10.8697	1085	10.8697	748	10.8697	752	10.8697	754	10.8697	813	10.8697	795	10.8697	632	10.8629	576	10.8629	583	10.8697	692
											668.71	20.0742	25.1359	16.6914	20.8091	21.511	668.71	25.9737	12.0848	12.3674	15.8569	11.9622		10.8894	1010	10.8894	745	10.8894	743	10.8894	709	10.8894	820	10.8894	793	10.8894	680	10.8826	515	10.8826	602	10.8894	702
											669.19	19.8528	24.9828	16.5614	20.61	21.2948	669.19	25.8013	11.9712	12.2701	15.7161	11.7971		10.9091	1060	10.9091	771	10.9091	771	10.9091	791	10.9091	810	10.9091	764	10.9091	648	10.9024	586	10.9024	603	10.9091	694
											669.67	19.6444	24.9076	16.4615	20.4418	21.125	669.67	25.6433	11.9134	12.2039	15.5693	11.6699		10.9289	1112	10.9289	771	10.9289	769	10.9289	758	10.9289	753	10.9289	770	10.9289	637	10.9221	595	10.9221	594	10.9289	731
											670.15	19.4824	24.8875	16.3923	20.3144	21.0074	670.15	25.5236	11.8925	12.1655	15.4423	11.5849		10.9486	1127	10.9486	790	10.9486	785	10.9486	726	10.9486	835	10.9486	831	10.9486	658	10.9419	538	10.9419	633	10.9486	682
											670.64	19.3631	24.8902	16.3415	20.2151	20.9241	670.64	25.4366	11.8834	12.1424	15.3381	11.5278		10.9684	1083	10.9684	801	10.9684	727	10.9684	756	10.9684	857	10.9684	824	10.9684	659	10.9616	583	10.9616	582	10.9684	674
											671.12	19.2677	24.8889	16.2946	20.1247	20.8526	671.12	25.3646	11.8653	12.1222	15.2485	11.4821		10.9881	1031	10.9881	796	10.9881	737	10.9881	756	10.9881	840	10.9881	840	10.9881	649	10.9813	544	10.9813	619	10.9881	703
											671.6	19.1769	24.8649	16.2388	20.0259	20.7746	671.6	25.2898	11.8233	12.0947	15.1635	11.4346		11.0078	1045	11.0078	754	11.0078	733	11.0078	732	11.0078	832	11.0078	761	11.0078	604	11.0011	578	11.0011	633	11.0078	670
											672.08	19.0767	24.8076	16.1659	19.9073	20.6783	672.08	25.1994	11.7497	12.0533	15.0751	11.3771		11.0276	1119	11.0276	813	11.0276	772	11.0276	701	11.0276	836	11.0276	804	11.0276	638	11.0208	560	11.0208	621	11.0276	729
											672.56	18.9614	24.7157	16.0728	19.765	20.5596	672.56	25.0885	11.6445	11.9954	14.9798	11.3069		11.0473	1117	11.0473	797	11.0473	805	11.0473	727	11.0473	843	11.0473	863	11.0473	696	11.0406	603	11.0406	576	11.0473	740
											673.05	18.8336	24.5964	15.9625	19.6033	20.4216	673.05	24.9608	11.5157	11.9226	14.8789	11.2263		11.0671	1086	11.0671	772	11.0671	712	11.0671	742	11.0671	809	11.0671	791	11.0671	639	11.0603	624	11.0603	597	11.0671	743
											673.53	18.7021	24.4627	15.8417	19.4326	20.2731	673.53	24.8258	11.3768	11.8389	14.7766	11.1405		11.0868	1067	11.0868	766	11.0868	727	11.0868	772	11.0868	821	11.0868	797	11.0868	643	11.08	567	11.08	591	11.0868	744
											674.01	18.5762	24.3286	15.7186	19.2638	20.1232	674.01	24.6933	11.2409	11.7487	14.6775	11.0551		11.1065	1130	11.1065	739	11.1065	809	11.1065	753	11.1065	868	11.1065	795	11.1065	614	11.0998	523	11.0998	607	11.1065	710
											674.49	18.4604	24.2029	15.5984	19.1034	19.9776	674.49	24.5683	11.1163	11.6542	14.5834	10.973		11.1263	1028	11.1263	732	11.1263	771	11.1263	742	11.1263	846	11.1263	836	11.1263	663	11.1195	560	11.1195	630	11.1263	715
											674.97	18.3521	24.0867	15.482	18.951	19.8359	674.97	24.4479	11.0034	11.5545	14.4921	10.8932		11.146	1143	11.146	810	11.146	722	11.146	721	11.146	759	11.146	792	11.146	641	11.1393	530	11.1393	635	11.146	724
											675.46	18.2433	23.9751	15.3669	18.8007	19.6933	675.46	24.3239	10.8967	11.4471	14.3982	10.8123		11.1658	1127	11.1658	806	11.1658	780	11.1658	754	11.1658	794	11.1658	886	11.1658	639	11.159	584	11.159	569	11.1658	751
											675.94	18.1259	23.8617	15.2501	18.6456	19.5448	675.94	24.1879	10.7893	11.3306	14.2968	10.727		11.1855	1029	11.1855	760	11.1855	807	11.1855	742	11.1855	848	11.1855	822	11.1855	633	11.1787	565	11.1787	578	11.1855	740
											676.42	17.9968	23.7435	15.1309	18.4826	19.3886	676.42	24.037	10.6774	11.2069	14.1858	10.637		11.2052	1076	11.2052	737	11.2052	778	11.2052	762	11.2052	820	11.2052	825	11.2052	678	11.1985	568	11.1985	602	11.2052	761
											676.9	17.8602	23.6226	15.0121	18.3147	19.2284	676.9	23.8765	10.5626	11.0816	14.0677	10.5454		11.225	1095	11.225	821	11.225	760	11.225	744	11.225	837	11.225	857	11.225	658	11.2182	534	11.2182	595	11.225	752
											677.39	17.7256	23.5047	14.8989	18.1494	19.0712	677.39	23.7169	10.4501	10.962	13.9481	10.4575		11.2447	1114	11.2447	808	11.2447	795	11.2447	769	11.2447	836	11.2447	794	11.2447	698	11.238	556	11.238	606	11.2447	703
											677.87	17.6025	23.3954	14.7952	17.994	18.924	677.87	23.5688	10.3451	10.8541	13.8328	10.3778		11.2645	1114	11.2645	799	11.2645	769	11.2645	739	11.2645	858	11.2645	846	11.2645	639	11.2577	577	11.2577	616	11.2645	702
											678.35	17.4949	23.2962	14.7021	17.8521	18.7894	678.35	23.4371	10.2493	10.76	13.725	10.308		11.2842	1083	11.2842	735	11.2842	722	11.2842	794	11.2842	870	11.2842	809	11.2842	633	11.2774	581	11.2774	578	11.2842	724
											678.83	17.3997	23.2034	14.6165	17.7214	18.6658	678.83	23.3192	10.1598	10.678	13.6245	10.2458		11.3039	1066	11.3039	752	11.3039	776	11.3039	737	11.3039	771	11.3039	855	11.3039	671	11.2972	604	11.2972	613	11.3039	734
											679.31	17.3088	23.1105	14.5331	17.5958	18.5477	679.31	23.2071	10.0709	10.6037	13.5287	10.1863		11.3237	1061	11.3237	812	11.3237	802	11.3237	772	11.3237	824	11.3237	833	11.3237	646	11.3169	589	11.3169	638	11.3237	733
											679.8	17.2132	23.0122	14.4471	17.4695	18.4303	679.8	23.093	9.97763	10.5336	13.4348	10.1254		11.3434	1126	11.3434	763	11.3434	819	11.3434	756	11.3434	858	11.3434	838	11.3434	701	11.3367	572	11.3367	612	11.3434	757
											680.28	17.1087	22.9075	14.3569	17.3402	18.3116	680.28	22.9736	9.87898	10.4666	13.3424	10.061		11.3632	1095	11.3632	778	11.3632	779	11.3632	778	11.3632	803	11.3632	801	11.3632	645	11.3564	553	11.3564	605	11.3632	755
											680.76	16.9976	22.8011	14.2648	17.211	18.1938	680.76	22.8526	9.77858	10.4048	13.2536	9.99484		11.3829	1056	11.3829	791	11.3829	794	11.3829	741	11.3829	804	11.3829	823	11.3829	671	11.3761	524	11.3761	670	11.3829	735
											681.24	16.8868	22.7006	14.1753	17.0886	18.0813	681.24	22.7384	9.68279	10.3514	13.1727	9.9306		11.4027	1125	11.4027	798	11.4027	777	11.4027	720	11.4027	809	11.4027	802	11.4027	653	11.3959	581	11.3959	627	11.4027	730
											681.72	16.784	22.613	14.0931	16.9793	17.978	681.72	22.6394	9.597	10.3087	13.1025	9.87215		11.4224	1095	11.4224	777	11.4224	751	11.4224	817	11.4224	808	11.4224	883	11.4224	706	11.4156	551	11.4156	631	11.4224	714
											682.21	16.6932	22.5407	14.0198	16.8859	17.8845	682.21	22.5593	9.52314	10.2757	13.0436	9.82132		11.4421	1087	11.4421	773	11.4421	794	11.4421	738	11.4421	834	11.4421	841	11.4421	648	11.4354	547	11.4354	654	11.4421	768
											682.69	16.6134	22.4813	13.9546	16.8065	17.7984	682.69	22.4957	9.45905	10.2484	12.9935	9.77728		11.4619	1094	11.4619	755	11.4619	800	11.4619	772	11.4619	871	11.4619	845	11.4619	666	11.4551	551	11.4551	630	11.4619	754
											683.17	16.5402	22.4296	13.8942	16.7357	17.7155	683.17	22.442	9.40041	10.2213	12.9478	9.73754		11.4816	1123	11.4816	756	11.4816	772	11.4816	770	11.4816	826	11.4816	827	11.4816	699	11.4749	546	11.4749	599	11.4816	713
											683.65	16.4694	22.3808	13.8361	16.6681	17.6332	683.65	22.3912	9.34391	10.1902	12.9025	9.69979		11.5014	1114	11.5014	842	11.5014	817	11.5014	775	11.5014	807	11.5014	875	11.5014	697	11.4946	563	11.4946	612	11.5014	724
											684.13	16.4004	22.3334	13.78	16.6013	17.5523	684.13	22.34	9.28962	10.1538	12.8562	9.66341		11.5211	1135	11.5211	835	11.5211	813	11.5211	742	11.5211	870	11.5211	851	11.5211	656	11.5143	581	11.5143	611	11.5211	735
											684.62	16.3369	22.2903	13.728	16.537	17.4776	684.62	22.29	9.24117	10.1149	12.8101	9.62979		11.5408	1148	11.5408	762	11.5408	753	11.5408	782	11.5408	805	11.5408	809	11.5408	691	11.5341	504	11.5341	643	11.5408	721
											685.1	16.2849	22.2566	13.6837	16.4794	17.4148	685.1	22.246	9.20367	10.0781	12.7674	9.60143		11.5606	1086	11.5606	813	11.5606	804	11.5606	766	11.5606	874	11.5606	887	11.5606	694	11.5538	555	11.5538	674	11.5606	742
											685.58	16.2484	22.2364	13.6498	16.4326	17.3681	685.58	22.2123	9.1805	10.0477	12.7305	9.58009		11.5803	1143	11.5803	848	11.5803	798	11.5803	806	11.5803	868	11.5803	862	11.5803	666	11.5736	533	11.5736	601	11.5803	777
											686.06	16.2267	22.2296	13.6262	16.397	17.3375	686.06	22.189	9.171	10.0251	12.6997	9.56528		11.6001	1191	11.6001	869	11.6001	789	11.6001	819	11.6001	833	11.6001	872	11.6001	720	11.5933	537	11.5933	621	11.6001	766
											686.55	16.2128	22.2318	13.6095	16.3692	17.3181	686.55	22.1712	9.17011	10.0085	12.6726	9.55408		11.6198	1111	11.6198	806	11.6198	832	11.6198	763	11.6198	791	11.6198	840	11.6198	719	11.613	587	11.613	632	11.6198	779
											687.03	16.196	22.2354	13.5946	16.3425	17.3026	687.03	22.1512	9.17026	9.99347	12.6449	9.54212		11.6395	1134	11.6395	820	11.6395	791	11.6395	759	11.6395	856	11.6395	837	11.6395	712	11.6328	587	11.6328	643	11.6395	762
											687.51	16.1666	22.2331	13.5763	16.3103	17.2837	687.51	22.122	9.16444	9.9752	12.6131	9.52562		11.6593	1156	11.6593	806	11.6593	793	11.6593	786	11.6593	843	11.6593	841	11.6593	664	11.6525	570	11.6525	640	11.6593	734
											687.99	16.1198	22.2211	13.552	16.2692	17.2574	687.99	22.0815	9.14941	9.951	12.5763	9.50319		11.679	1143	11.679	774	11.679	816	11.679	752	11.679	893	11.679	867	11.679	701	11.6723	594	11.6723	657	11.679	733
											688.47	16.059	22.2004	13.5224	16.2208	17.2242	688.47	22.034	9.12652	9.92116	12.537	9.47639		11.6988	1112	11.6988	835	11.6988	822	11.6988	757	11.6988	839	11.6988	878	11.6988	704	11.692	562	11.692	669	11.6988	767
											688.96	15.9936	22.1755	13.4909	16.1708	17.188	688.96	21.9882	9.1004	9.88857	12.5002	9.44899		11.7185	1070	11.7185	789	11.7185	773	11.7185	820	11.7185	857	11.7185	872	11.7185	682	11.7117	583	11.7117	612	11.7185	810
											689.44	15.935	22.1513	13.4611	16.1257	17.153	689.44	21.9523	9.07575	9.85669	12.4704	9.42451		11.7382	1062	11.7382	773	11.7382	808	11.7382	815	11.7382	880	11.7382	844	11.7382	704	11.7315	560	11.7315	636	11.7382	710
											689.92	15.8909	22.1301	13.4351	16.0896	17.1214	689.92	21.93	9.0546	9.82764	12.4498	9.40447		11.758	1177	11.758	859	11.758	777	11.758	748	11.758	881	11.758	809	11.758	670	11.7512	600	11.7512	648	11.758	737
											690.4	15.8632	22.1106	13.4126	16.0626	17.0915	690.4	21.9188	9.03543	9.80141	12.4371	9.38776		11.7777	1116	11.7777	812	11.7777	821	11.7777	792	11.7777	848	11.7777	856	11.7777	663	11.771	599	11.771	623	11.7777	753
											690.88	15.8483	22.0892	13.3916	16.0413	17.0599	690.88	21.912	9.01483	9.77657	12.4283	9.37154		11.7975	1102	11.7975	799	11.7975	800	11.7975	807	11.7975	914	11.7975	801	11.7975	705	11.7907	597	11.7907	616	11.7975	719
											691.37	15.8408	22.0633	13.3703	16.0213	17.0235	691.37	21.9031	8.99015	9.75198	12.419	9.35319		11.8172	1182	11.8172	828	11.8172	806	11.8172	837	11.8172	857	11.8172	878	11.8172	712	11.8104	567	11.8104	585	11.8172	783
											691.85	15.8365	22.0331	13.3483	16	16.9815	691.85	21.8885	8.96159	9.72805	12.4064	9.33178		11.8369	1167	11.8369	803	11.8369	792	11.8369	804	11.8369	891	11.8369	891	11.8369	697	11.8302	588	11.8302	593	11.8369	733
											692.33	15.8339	22.0029	13.3268	15.977	16.9367	692.33	21.8695	8.93281	9.70691	12.3899	9.30869		11.8567	1169	11.8567	818	11.8567	805	11.8567	793	11.8567	925	11.8567	816	11.8567	681	11.8499	559	11.8499	629	11.8567	759
											692.81	15.8338	21.979	13.308	15.9541	16.8937	692.81	21.8503	8.90932	9.69166	12.371	9.28676		11.8764	1120	11.8764	851	11.8764	844	11.8764	829	11.8764	874	11.8764	870	11.8764	685	11.8697	599	11.8697	644	11.8764	781
											693.3	15.8372	21.9669	13.2933	15.9335	16.857	693.3	21.8355	8.89591	9.68454	12.3518	9.26874		11.8962	1131	11.8962	799	11.8962	786	11.8962	837	11.8962	880	11.8962	845	11.8962	667	11.8894	619	11.8894	578	11.8962	731
											693.78	15.8426	21.9688	13.2818	15.9157	16.8287	693.78	21.8263	8.89448	9.6855	12.3334	9.2558		11.9159	1094	11.9159	774	11.9159	809	11.9159	837	11.9159	848	11.9159	825	11.9159	675	11.9091	587	11.9091	645	11.9159	788
											694.26	15.8459	21.9824	13.2709	15.8989	16.8078	694.26	21.8201	8.90318	9.69205	12.3154	9.24686		11.9356	1196	11.9356	866	11.9356	830	11.9356	784	11.9356	901	11.9356	847	11.9356	664	11.9289	601	11.9289	629	11.9356	768
											694.74	15.8413	22.0023	13.2571	15.88	16.7908	694.74	21.8116	8.91755	9.70001	12.296	9.2393		11.9554	1143	11.9554	816	11.9554	844	11.9554	801	11.9554	890	11.9554	834	11.9554	710	11.9486	572	11.9486	646	11.9554	744
											695.22	15.8243	22.0219	13.2377	15.8565	16.7738	695.22	21.7961	8.93272	9.70531	12.2735	9.23035		11.9751	1152	11.9751	819	11.9751	882	11.9751	805	11.9751	876	11.9751	901	11.9751	664	11.9684	563	11.9684	641	11.9751	757
											695.71	15.7944	22.0369	13.2127	15.8282	16.7548	695.71	21.772	8.94545	9.70576	12.2473	9.21866		11.9949	1158	11.9949	789	11.9949	802	11.9949	837	11.9949	927	11.9949	876	11.9949	701	11.9881	578	11.9881	624	11.9949	817
											696.19	15.7559	22.0456	13.1848	15.7974	16.7336	696.19	21.7423	8.95479	9.7014	12.2186	9.20472		12.0146	1174	12.0146	797	12.0146	752	12.0146	824	12.0146	842	12.0146	814	12.0146	654	12.0078	605	12.0078	602	12.0146	771
											696.67	15.7159	22.0491	13.1581	15.7682	16.7122	696.67	21.7127	8.96121	9.6941	12.1895	9.19062		12.0343	1258	12.0343	797	12.0343	841	12.0343	781	12.0343	878	12.0343	809	12.0343	717	12.0276	593	12.0276	620	12.0343	699
											697.15	15.6817	22.0492	13.1364	15.7438	16.6923	697.15	21.6882	8.9649	9.68576	12.1624	9.17847		12.0541	1118	12.0541	827	12.0541	798	12.0541	778	12.0541	915	12.0541	898	12.0541	726	12.0473	561	12.0473	643	12.0541	750
											697.63	15.6566	22.0464	13.1207	15.7249	16.6744	697.63	21.6707	8.96449	9.67706	12.1379	9.16926		12.0738	1139	12.0738	841	12.0738	753	12.0738	823	12.0738	810	12.0738	848	12.0738	673	12.0671	573	12.0671	597	12.0738	709
											698.12	15.6395	22.0397	13.1097	15.7086	16.6569	698.12	21.6578	8.95707	9.66687	12.1152	9.1622		12.0936	1166	12.0936	811	12.0936	789	12.0936	822	12.0936	945	12.0936	868	12.0936	691	12.0868	571	12.0868	634	12.0936	756
											698.6	15.625	22.0272	13.0999	15.6905	16.6374	698.6	21.6442	8.93994	9.65296	12.0924	9.15535		12.1133	1112	12.1133	820	12.1133	812	12.1133	844	12.1133	891	12.1133	828	12.1133	659	12.1065	589	12.1065	661	12.1133	781
											699.08	15.6072	22.0084	13.0879	15.6666	16.6143	699.08	21.6254	8.91253	9.63351	12.0682	9.14676		12.133	1123	12.133	818	12.133	790	12.133	816	12.133	892	12.133	885	12.133	699	12.1263	655	12.1263	640	12.133	788
											699.56	15.5819	21.9851	13.0721	15.6354	16.588	699.56	21.6	8.87801	9.60847	12.0423	9.13578		12.1528	1223	12.1528	761	12.1528	859	12.1528	815	12.1528	910	12.1528	863	12.1528	708	12.146	614	12.146	624	12.1528	757
											700.04	15.549	21.962	13.0533	15.5989	16.561	700.04	21.5707	8.84266	9.57993	12.0165	9.12335		12.1725	1209	12.1725	798	12.1725	843	12.1725	813	12.1725	869	12.1725	822	12.1725	685	12.1658	606	12.1658	633	12.1725	775
											700.53	15.5115	21.9443	13.034	15.5614	16.5369	700.53	21.5425	8.81383	9.55146	11.9935	9.1115		12.1923	1170	12.1923	849	12.1923	838	12.1923	840	12.1923	921	12.1923	883	12.1923	703	12.1855	581	12.1855	603	12.1923	792
											701.01	15.4733	21.936	13.0166	15.5272	16.5178	701.01	21.5201	8.79694	9.52635	11.9756	9.10199		12.212	1184	12.212	763	12.212	770	12.212	802	12.212	923	12.212	858	12.212	703	12.2052	639	12.2052	644	12.212	802
											701.49	15.437	21.9374	13.0021	15.4986	16.5035	701.49	21.5046	8.79349	9.50659	11.9633	9.09538		12.2317	1198	12.2317	813	12.2317	756	12.2317	836	12.2317	866	12.2317	881	12.2317	714	12.225	603	12.225	627	12.2317	761
											701.97	15.4026	21.9451	12.9895	15.475	16.4909	701.97	21.4931	8.80064	9.49209	11.9552	9.09042		12.2515	1188	12.2515	862	12.2515	839	12.2515	833	12.2515	921	12.2515	890	12.2515	679	12.2447	626	12.2447	658	12.2515	781
											702.46	15.3682	21.9534	12.9765	15.4533	16.4756	702.46	21.4801	8.81248	9.48118	11.9486	9.08472		12.2712	1183	12.2712	802	12.2712	857	12.2712	808	12.2712	913	12.2712	857	12.2712	693	12.2645	631	12.2645	617	12.2712	788
											702.94	15.3316	21.9565	12.9605	15.4301	16.4537	702.94	21.46	8.82263	9.47175	11.9405	9.07602		12.291	1149	12.291	826	12.291	883	12.291	766	12.291	890	12.291	874	12.291	758	12.2842	642	12.2842	674	12.291	766
											703.42	15.2925	21.9516	12.9405	15.4035	16.424	703.42	21.4305	8.82668	9.46236	11.9292	9.06332		12.3107	1151	12.3107	880	12.3107	821	12.3107	854	12.3107	951	12.3107	843	12.3107	696	12.3039	621	12.3039	648	12.3107	808
											703.9	15.2533	21.939	12.9175	15.3739	16.3883	703.9	21.3934	8.82318	9.45291	11.9149	9.04754		12.3304	1169	12.3304	863	12.3304	864	12.3304	822	12.3304	906	12.3304	883	12.3304	729	12.3237	613	12.3237	684	12.3304	793
											704.38	15.218	21.9221	12.8937	15.344	16.3507	704.38	21.3537	8.81334	9.44431	11.899	9.03099		12.3502	1148	12.3502	849	12.3502	861	12.3502	843	12.3502	891	12.3502	889	12.3502	695	12.3434	635	12.3434	699	12.3502	807
											704.87	15.1906	21.9044	12.8714	15.3164	16.3153	704.87	21.3168	8.79912	9.43739	11.8833	9.01608		12.3699	1188	12.3699	819	12.3699	861	12.3699	809	12.3699	954	12.3699	906	12.3699	708	12.3632	594	12.3632	634	12.3699	835
											705.35	15.1723	21.8879	12.8517	15.2924	16.2841	705.35	21.2852	8.78156	9.4321	11.8684	9.00402		12.3897	1190	12.3897	804	12.3897	854	12.3897	789	12.3897	974	12.3897	847	12.3897	655	12.3829	645	12.3829	661	12.3897	719
											705.83	15.1611	21.8717	12.8337	15.2708	16.2566	705.83	21.2575	8.76008	9.42702	11.8535	8.99415		12.4094	1163	12.4094	826	12.4094	881	12.4094	846	12.4094	955	12.4094	884	12.4094	687	12.4027	606	12.4027	666	12.4094	805
											706.31	15.1525	21.8533	12.8152	15.2486	16.2302	706.31	21.2295	8.73346	9.42019	11.8369	8.98436		12.4292	1175	12.4292	857	12.4292	825	12.4292	849	12.4292	901	12.4292	857	12.4292	702	12.4224	611	12.4224	611	12.4292	754
											706.79	15.142	21.8299	12.7944	15.2232	16.2023	706.79	21.1968	8.70129	9.41005	11.8167	8.97243		12.4489	1219	12.4489	857	12.4489	849	12.4489	905	12.4489	949	12.4489	834	12.4489	663	12.4421	627	12.4421	632	12.4489	837
											707.28	15.1273	21.8015	12.7706	15.1933	16.172	707.28	21.158	8.6655	9.39651	11.7926	8.95722		12.4686	1252	12.4686	789	12.4686	814	12.4686	813	12.4686	946	12.4686	871	12.4686	719	12.4619	624	12.4619	674	12.4686	837
											707.76	15.1091	21.7703	12.7453	15.1602	16.1408	707.76	21.1154	8.63005	9.38123	11.7658	8.93933		12.4884	1201	12.4884	808	12.4884	889	12.4884	856	12.4884	954	12.4884	886	12.4884	705	12.4816	582	12.4816	624	12.4884	802
											708.24	15.0904	21.7409	12.7209	15.1268	16.1117	708.24	21.074	8.59974	9.36674	11.7388	8.92082		12.5081	1164	12.5081	881	12.5081	881	12.5081	833	12.5081	949	12.5081	959	12.5081	712	12.5014	633	12.5014	655	12.5081	814
											708.72	15.074	21.7172	12.6996	15.0962	16.0869	708.72	21.0387	8.57788	9.35529	11.7141	8.90392		12.5279	1214	12.5279	901	12.5279	845	12.5279	876	12.5279	983	12.5279	893	12.5279	722	12.5211	561	12.5211	630	12.5279	873
											709.21	15.0612	21.7009	12.682	15.0693	16.067	709.21	21.0118	8.5649	9.34759	11.6929	8.88996		12.5476	1196	12.5476	886	12.5476	880	12.5476	799	12.5476	975	12.5476	860	12.5476	714	12.5408	599	12.5408	654	12.5476	834
											709.69	15.0502	21.6907	12.667	15.0451	16.0495	709.69	20.9917	8.55805	9.34248	11.6751	8.87843		12.5673	1173	12.5673	837	12.5673	811	12.5673	933	12.5673	939	12.5673	880	12.5673	700	12.5606	629	12.5606	664	12.5673	793
											710.17	15.0372	21.6831	12.652	15.0206	16.0307	710.17	20.9741	8.55287	9.3376	11.6592	8.86745		12.5871	1157	12.5871	871	12.5871	877	12.5871	858	12.5871	983	12.5871	882	12.5871	727	12.5803	598	12.5803	680	12.5871	785
											710.65	15.0187	21.6741	12.6347	14.9929	16.0069	710.65	20.9541	8.54549	9.33035	11.6436	8.85457		12.6068	1282	12.6068	782	12.6068	869	12.6068	880	12.6068	981	12.6068	846	12.6068	708	12.6001	574	12.6001	656	12.6068	825
											711.13	14.9933	21.6616	12.6141	14.9607	15.9762	711.13	20.9291	8.53441	9.31921	11.6278	8.83807		12.6266	1262	12.6266	871	12.6266	855	12.6266	937	12.6266	981	12.6266	886	12.6266	753	12.6198	612	12.6198	665	12.6266	891
											711.62	14.9625	21.6457	12.5911	14.925	15.9397	711.62	20.8998	8.5211	9.30408	11.6123	8.81767		12.6463	1151	12.6463	891	12.6463	831	12.6463	861	12.6463	959	12.6463	881	12.6463	728	12.6395	626	12.6395	669	12.6463	820
											712.1	14.9304	21.6289	12.5676	14.8883	15.9005	712.1	20.8698	8.50896	9.2861	11.5984	8.79462		12.666	1190	12.666	862	12.666	898	12.666	866	12.666	992	12.666	870	12.666	748	12.6593	568	12.6593	697	12.666	851
											712.58	14.9012	21.6137	12.5455	14.8534	15.8622	712.58	20.8432	8.50108	9.26657	11.5872	8.77087		12.6858	1195	12.6858	852	12.6858	871	12.6858	875	12.6858	945	12.6858	867	12.6858	725	12.679	650	12.679	644	12.6858	822
											713.06	14.8773	21.6012	12.525	14.8212	15.827	713.06	20.8217	8.49837	9.24613	11.5783	8.74819		12.7055	1235	12.7055	929	12.7055	890	12.7055	804	12.7055	954	12.7055	922	12.7055	741	12.6988	652	12.6988	634	12.7055	852
											713.54	14.8578	21.59	12.5046	14.7902	15.7946	713.54	20.8041	8.49868	9.22447	11.5697	8.7272		12.7253	1324	12.7253	842	12.7253	898	12.7253	881	12.7253	978	12.7253	917	12.7253	758	12.7185	594	12.7185	646	12.7253	789
											714.03	14.8397	21.5772	12.4816	14.7572	15.7631	714.03	20.7867	8.4978	9.20084	11.5583	8.70756		12.745	1276	12.745	866	12.745	862	12.745	839	12.745	974	12.745	858	12.745	743	12.7382	565	12.7382	676	12.745	860
											714.51	14.8192	21.5597	12.4535	14.7191	15.7302	714.51	20.7653	8.49126	9.175	11.5413	8.68842		12.7647	1230	12.7647	833	12.7647	822	12.7647	935	12.7647	989	12.7647	913	12.7647	722	12.758	604	12.758	698	12.7647	813
											714.99	14.7939	21.5358	12.4196	14.6744	15.6947	714.99	20.7384	8.47639	9.14797	11.5174	8.66927		12.7845	1190	12.7845	844	12.7845	801	12.7845	901	12.7845	997	12.7845	928	12.7845	748	12.7777	617	12.7777	634	12.7845	845
											715.47	14.7642	21.5061	12.3813	14.6246	15.6577	715.47	20.7073	8.45289	9.12214	11.4874	8.65028		12.8042	1283	12.8042	878	12.8042	900	12.8042	875	12.8042	1014	12.8042	910	12.8042	740	12.7975	622	12.7975	696	12.8042	838
											715.96	14.7328	21.4726	12.342	14.5731	15.6214	715.96	20.6762	8.42236	9.10043	11.4539	8.6324		12.824	1151	12.824	862	12.824	917	12.824	859	12.824	1007	12.824	934	12.824	703	12.8172	625	12.8172	658	12.824	811
											716.44	14.7025	21.437	12.3047	14.5238	15.5881	716.44	20.6491	8.38642	9.0848	11.42	8.61663		12.8437	1231	12.8437	880	12.8437	824	12.8437	868	12.8437	939	12.8437	879	12.8437	748	12.8369	590	12.8369	683	12.8437	821
											716.92	14.6746	21.3996	12.2711	14.4788	15.5583	716.92	20.6279	8.34545	9.07533	11.3875	8.60335		12.8634	1180	12.8634	885	12.8634	843	12.8634	914	12.8634	995	12.8634	963	12.8634	714	12.8567	625	12.8567	671	12.8634	793
											717.4	14.648	21.3585	12.2403	14.4383	15.5302	717.4	20.6106	8.29839	9.06998	11.3569	8.59176		12.8832	1234	12.8832	886	12.8832	902	12.8832	900	12.8832	974	12.8832	910	12.8832	799	12.8764	665	12.8764	648	12.8832	788
											717.88	14.6192	21.3112	12.2097	14.3998	15.5	717.88	20.5926	8.24377	9.06519	11.3271	8.58031		12.9029	1270	12.9029	918	12.9029	843	12.9029	841	12.9029	1020	12.9029	928	12.9029	735	12.8962	640	12.8962	637	12.9029	780
											718.37	14.5847	21.2562	12.1761	14.3603	15.4636	718.37	20.5682	8.18185	9.0573	11.2964	8.56697		12.9227	1229	12.9227	856	12.9227	935	12.9227	872	12.9227	1049	12.9227	865	12.9227	729	12.9159	664	12.9159	702	12.9227	846
											718.85	14.5421	21.1952	12.1374	14.3174	15.4181	718.85	20.5339	8.11636	9.04401	11.2635	8.55025		12.9424	1283	12.9424	888	12.9424	899	12.9424	923	12.9424	998	12.9424	897	12.9424	719	12.9356	661	12.9356	696	12.9424	866
											719.33	14.4921	21.1337	12.0936	14.2705	15.3638	719.33	20.4899	8.05442	9.02508	11.2288	8.52965		12.9621	1247	12.9621	889	12.9621	912	12.9621	899	12.9621	1035	12.9621	904	12.9621	734	12.9554	629	12.9554	703	12.9621	835
											719.81	14.438	21.0794	12.0471	14.221	15.3037	719.81	20.4404	8.0047	9.00246	11.1935	8.50568		12.9819	1273	12.9819	872	12.9819	905	12.9819	940	12.9819	1013	12.9819	898	12.9819	798	12.9751	651	12.9751	716	12.9819	835
											720.29	14.384	21.0388	12.0012	14.171	15.2421	720.29	20.391	7.97379	8.97878	11.1596	8.4793		13.0016	1267	13.0016	928	13.0016	934	13.0016	865	13.0016	1074	13.0016	879	13.0016	709	12.9949	702	12.9949	676	13.0016	862
											720.78	14.333	21.0148	11.9588	14.1218	15.183	720.78	20.3459	7.96302	8.95625	11.128	8.45138		13.0214	1234	13.0214	972	13.0214	840	13.0214	918	13.0214	1073	13.0214	909	13.0214	762	13.0146	665	13.0146	709	13.0214	823
											721.26	14.2851	21.0046	11.9205	14.0732	15.1281	721.26	20.3063	7.96751	8.93545	11.0987	8.42204		13.0411	1288	13.0411	942	13.0411	923	13.0411	983	13.0411	1012	13.0411	907	13.0411	767	13.0343	631	13.0343	681	13.0411	836
											721.74	14.2383	21.0012	11.8854	14.0238	15.077	721.74	20.2697	7.97807	8.91559	11.0701	8.39096		13.0608	1312	13.0608	910	13.0608	892	13.0608	960	13.0608	1052	13.0608	973	13.0608	807	13.0541	592	13.0541	652	13.0608	834
											722.22	14.1898	20.9963	11.8513	13.972	15.0282	722.22	20.2327	7.98489	8.89524	11.0409	8.35791		13.0806	1303	13.0806	857	13.0806	926	13.0806	866	13.0806	1044	13.0806	931	13.0806	754	13.0738	683	13.0738	668	13.0806	876
											722.7	14.1383	20.9837	11.8164	13.9174	14.9802	722.7	20.193	7.9809	8.87338	11.0102	8.32317		13.1003	1351	13.1003	927	13.1003	898	13.1003	926	13.1003	1062	13.1003	956	13.1003	761	13.0936	680	13.0936	696	13.1003	833
											723.19	14.0847	20.9604	11.7798	13.8613	14.9325	723.19	20.1508	7.96355	8.84982	10.9782	8.28773		13.1201	1287	13.1201	887	13.1201	896	13.1201	866	13.1201	1130	13.1201	937	13.1201	784	13.1133	617	13.1133	709	13.1201	860
											723.67	14.0313	20.9273	11.7419	13.8055	14.8856	723.67	20.1084	7.93436	8.825	10.9462	8.25306		13.1398	1317	13.1398	905	13.1398	944	13.1398	912	13.1398	1063	13.1398	920	13.1398	697	13.133	645	13.133	629	13.1398	878
											724.15	13.9809	20.8872	11.7036	13.7521	14.8397	724.15	20.0688	7.89723	8.7994	10.9153	8.22029		13.1595	1240	13.1595	925	13.1595	954	13.1595	984	13.1595	1093	13.1595	939	13.1595	726	13.1528	604	13.1528	701	13.1595	858
											724.63	13.935	20.8432	11.6657	13.7014	14.7948	724.63	20.0334	7.85629	8.77289	10.8859	8.18991		13.1793	1306	13.1793	911	13.1793	926	13.1793	974	13.1793	1096	13.1793	923	13.1793	754	13.1725	656	13.1725	669	13.1793	898
											725.12	13.8932	20.7978	11.628	13.6524	14.7494	725.12	20.0016	7.81441	8.74461	10.8576	8.16152		13.199	1338	13.199	945	13.199	973	13.199	903	13.199	1069	13.199	942	13.199	731	13.1923	654	13.1923	661	13.199	861
											725.6	13.8538	20.752	11.5899	13.6028	14.7016	725.6	19.9706	7.77293	8.71352	10.8291	8.13411		13.2188	1278	13.2188	982	13.2188	950	13.2188	964	13.2188	1069	13.2188	926	13.2188	740	13.212	608	13.212	671	13.2188	822
											726.08	13.8147	20.7062	11.5509	13.5506	14.65	726.08	19.9372	7.73225	8.67921	10.7993	8.10692		13.2385	1323	13.2385	943	13.2385	936	13.2385	898	13.2385	1074	13.2385	870	13.2385	789	13.2317	652	13.2317	662	13.2385	856
											726.56	13.7748	20.661	11.5108	13.4952	14.5944	726.56	19.8992	7.69301	8.64245	10.7677	8.0798		13.2582	1347	13.2582	916	13.2582	936	13.2582	966	13.2582	1086	13.2582	923	13.2582	760	13.2515	677	13.2515	716	13.2582	844
											727.04	13.7346	20.618	11.4704	13.4378	14.5365	727.04	19.8565	7.65663	8.60538	10.7349	8.0535		13.278	1296	13.278	967	13.278	868	13.278	958	13.278	1106	13.278	939	13.278	723	13.2712	633	13.2712	696	13.278	872
											727.53	13.6957	20.579	11.4309	13.3808	14.479	727.53	19.8112	7.62509	8.57069	10.7022	8.02912		13.2977	1348	13.2977	911	13.2977	946	13.2977	992	13.2977	1107	13.2977	913	13.2977	806	13.291	634	13.291	712	13.2977	954
											728.01	13.6588	20.5454	11.3931	13.3264	14.4244	728.01	19.7653	7.59985	8.54055	10.6706	8.00739		13.3175	1351	13.3175	948	13.3175	972	13.3175	934	13.3175	1109	13.3175	981	13.3175	742	13.3107	667	13.3107	715	13.3175	876
											728.49	13.6235	20.5172	11.3571	13.2756	14.374	728.49	19.7204	7.58099	8.51569	10.6405	7.98793		13.3372	1319	13.3372	979	13.3372	974	13.3372	980	13.3372	1139	13.3372	1020	13.3372	743	13.3304	668	13.3304	678	13.3372	943
											728.97	13.5868	20.4926	11.3219	13.2273	14.3272	728.97	19.6758	7.56664	8.49519	10.6109	7.96913		13.3569	1325	13.3569	985	13.3569	975	13.3569	970	13.3569	1164	13.3569	987	13.3569	764	13.3502	627	13.3502	707	13.3569	910
											729.45	13.5453	20.4688	11.2859	13.1794	14.282	729.45	19.63	7.55375	8.47695	10.5803	7.94863		13.3767	1362	13.3767	970	13.3767	953	13.3767	960	13.3767	1176	13.3767	943	13.3767	762	13.3699	679	13.3699	728	13.3767	951
											729.94	13.4962	20.4428	11.2477	13.1296	14.2363	729.94	19.5814	7.53915	8.4588	10.5474	7.92435		13.3964	1373	13.3964	957	13.3964	996	13.3964	994	13.3964	1181	13.3964	964	13.3964	762	13.3897	650	13.3897	686	13.3964	907
											730.42	13.4393	20.4132	11.2071	13.0771	14.1887	730.42	19.5303	7.52097	8.43956	10.5117	7.89535		13.4162	1350	13.4162	959	13.4162	1022	13.4162	1007	13.4162	1160	13.4162	918	13.4162	737	13.4094	653	13.4094	713	13.4162	860
											730.9	13.3773	20.3802	11.1653	13.0229	14.1392	730.9	19.4793	7.49891	8.41951	10.4738	7.86227		13.4359	1361	13.4359	982	13.4359	1070	13.4359	1023	13.4359	1123	13.4359	966	13.4359	783	13.4292	705	13.4292	715	13.4359	949
											731.38	13.3153	20.3456	11.1243	12.9693	14.0892	731.38	19.4322	7.47398	8.39998	10.4354	7.82709		13.4557	1370	13.4557	1021	13.4557	1040	13.4557	974	13.4557	1136	13.4557	930	13.4557	788	13.4489	667	13.4489	765	13.4557	890
											731.87	13.2583	20.3108	11.0858	12.9187	14.04	731.87	19.3926	7.44706	8.38237	10.3979	7.79223		13.4754	1381	13.4754	981	13.4754	1062	13.4754	1010	13.4754	1178	13.4754	907	13.4754	774	13.4686	662	13.4686	709	13.4754	915
											732.35	13.2092	20.2764	11.0508	12.8719	13.9926	732.35	19.3616	7.41792	8.36732	10.3619	7.75955		13.4951	1304	13.4951	999	13.4951	1022	13.4951	1052	13.4951	1134	13.4951	997	13.4951	797	13.4884	705	13.4884	714	13.4951	903
											732.83	13.1679	20.2414	11.0185	12.8279	13.9466	732.83	19.3378	7.3851	8.35417	10.3269	7.72991		13.5149	1412	13.5149	986	13.5149	1011	13.5149	988	13.5149	1158	13.5149	942	13.5149	772	13.5081	652	13.5081	691	13.5149	981
											733.31	13.132	20.2039	10.9874	12.7841	13.9011	733.31	19.3172	7.34656	8.34122	10.2916	7.70314		13.5346	1335	13.5346	1012	13.5346	997	13.5346	1012	13.5346	1218	13.5346	1011	13.5346	765	13.5279	650	13.5279	765	13.5346	913
											733.79	13.0981	20.1628	10.9558	12.7379	13.8554	733.79	19.2955	7.30119	8.32657	10.2551	7.6785		13.5544	1311	13.5544	979	13.5544	1039	13.5544	999	13.5544	1209	13.5544	1028	13.5544	807	13.5476	701	13.5476	697	13.5544	917
											734.28	13.0632	20.1182	10.9227	12.688	13.8095	734.28	19.2699	7.25014	8.30894	10.2173	7.6554		13.5741	1327	13.5741	976	13.5741	963	13.5741	1059	13.5741	1264	13.5741	937	13.5741	770	13.5673	672	13.5673	737	13.5741	902
											734.76	13.0267	20.0723	10.8883	12.6348	13.7646	734.76	19.2402	7.1966	8.28809	10.1792	7.63362		13.5938	1431	13.5938	989	13.5938	1021	13.5938	1023	13.5938	1169	13.5938	1014	13.5938	861	13.5871	663	13.5871	759	13.5938	1003
											735.24	12.9895	20.0286	10.8536	12.5809	13.7225	735.24	19.208	7.1454	8.26453	10.1428	7.61338		13.6136	1399	13.6136	1017	13.6136	1008	13.6136	1078	13.6136	1219	13.6136	1004	13.6136	797	13.6068	714	13.6068	702	13.6136	853
											735.72	12.9529	19.9899	10.8197	12.5289	13.6844	735.72	19.1756	7.10075	8.239	10.1099	7.5948		13.6333	1442	13.6333	1007	13.6333	1040	13.6333	1047	13.6333	1237	13.6333	951	13.6333	764	13.6266	717	13.6266	730	13.6333	960
											736.2	12.9177	19.9579	10.7874	12.4807	13.6501	736.2	19.1441	7.065	8.21177	10.081	7.57748		13.6531	1318	13.6531	1008	13.6531	966	13.6531	1016	13.6531	1237	13.6531	959	13.6531	828	13.6463	681	13.6463	750	13.6531	959
											736.69	12.8832	19.9317	10.7561	12.4368	13.6179	736.69	19.1128	7.0378	8.18255	10.0555	7.56023		13.6728	1427	13.6728	1000	13.6728	1130	13.6728	1090	13.6728	1188	13.6728	915	13.6728	768	13.666	700	13.666	713	13.6728	972
											737.17	12.8477	19.9089	10.725	12.3959	13.585	737.17	19.079	7.01666	8.15076	10.0318	7.54156		13.6925	1455	13.6925	1006	13.6925	1025	13.6925	1097	13.6925	1295	13.6925	983	13.6925	837	13.6858	713	13.6858	738	13.6925	935
											737.65	12.8096	19.8868	10.6935	12.356	13.549	737.65	19.0404	6.99841	8.11642	10.008	7.52012		13.7123	1449	13.7123	1025	13.7123	1037	13.7123	1085	13.7123	1291	13.7123	958	13.7123	804	13.7055	676	13.7055	757	13.7123	969
											738.13	12.7686	19.8636	10.6614	12.3156	13.5088	738.13	18.9959	6.9805	8.08054	9.98312	7.49541		13.732	1374	13.732	1040	13.732	994	13.732	1100	13.732	1243	13.732	952	13.732	838	13.7253	695	13.7253	725	13.732	961
											738.61	12.7264	19.8392	10.6298	12.2742	13.4651	738.61	18.9466	6.96194	8.04522	9.95702	7.46798		13.7518	1446	13.7518	1020	13.7518	1074	13.7518	1123	13.7518	1263	13.7518	1003	13.7518	871	13.745	713	13.745	709	13.7518	954
											739.1	12.6856	19.8146	10.6	12.2321	13.4197	739.1	18.8955	6.94299	8.01293	9.9306	7.4392		13.7715	1398	13.7715	1066	13.7715	1089	13.7715	1069	13.7715	1238	13.7715	961	13.7715	815	13.7647	709	13.7647	716	13.7715	1047
											739.58	12.6486	19.7911	10.5732	12.19	13.3747	739.58	18.8458	6.92414	7.98562	9.90469	7.41055		13.7912	1412	13.7912	1099	13.7912	1050	13.7912	1118	13.7912	1252	13.7912	941	13.7912	821	13.7845	718	13.7845	720	13.7912	1068
											740.06	12.6161	19.7691	10.5492	12.1478	13.331	740.06	18.7993	6.90513	7.96374	9.87959	7.38303		13.811	1466	13.811	985	13.811	1070	13.811	1128	13.811	1279	13.811	950	13.811	837	13.8042	734	13.8042	723	13.811	985
											740.54	12.5864	19.7475	10.5268	12.1046	13.2884	740.54	18.7561	6.88451	7.94619	9.85452	7.35683		13.8307	1456	13.8307	1057	13.8307	1116	13.8307	1079	13.8307	1255	13.8307	999	13.8307	845	13.824	688	13.824	753	13.8307	976
											741.03	12.5559	19.7243	10.504	12.0592	13.2458	741.03	18.7143	6.86027	7.93085	9.82801	7.33143		13.8505	1431	13.8505	1065	13.8505	1112	13.8505	1131	13.8505	1296	13.8505	985	13.8505	841	13.8437	770	13.8437	753	13.8505	1039
											741.51	12.5212	19.6976	10.479	12.0106	13.2019	741.51	18.672	6.83091	7.91557	9.79875	7.30628		13.8702	1477	13.8702	1116	13.8702	1083	13.8702	1113	13.8702	1339	13.8702	1045	13.8702	809	13.8634	721	13.8634	768	13.8702	1119
											741.99	12.4805	19.6668	10.4511	11.9591	13.1565	741.99	18.6284	6.79645	7.89921	9.76628	7.28127		13.8899	1416	13.8899	1099	13.8899	1092	13.8899	1104	13.8899	1302	13.8899	992	13.8899	843	13.8832	705	13.8832	787	13.8899	1064
											742.47	12.4346	19.6328	10.4208	11.9063	13.1108	742.47	18.5845	6.75862	7.88197	9.73155	7.25699		13.9097	1464	13.9097	1092	13.9097	1170	13.9097	1086	13.9097	1330	13.9097	998	13.9097	861	13.9029	714	13.9029	752	13.9097	1017
											742.95	12.3863	19.5979	10.3896	11.8545	13.0667	742.95	18.5428	6.72018	7.86502	9.69643	7.23441		13.9294	1483	13.9294	1051	13.9294	1125	13.9294	1125	13.9294	1320	13.9294	994	13.9294	848	13.9227	721	13.9227	805	13.9294	1003
											743.44	12.3394	19.5641	10.3587	11.8058	13.0259	743.44	18.5056	6.68356	7.84955	9.66287	7.21434		13.9492	1479	13.9492	1097	13.9492	1147	13.9492	1176	13.9492	1332	13.9492	984	13.9492	890	13.9424	750	13.9424	763	13.9492	1044
											743.92	12.2971	19.5324	10.329	11.7604	12.9891	743.92	18.4736	6.64978	7.83596	9.63216	7.1969		13.9689	1465	13.9689	1161	13.9689	1133	13.9689	1144	13.9689	1368	13.9689	1025	13.9689	862	13.9621	751	13.9621	795	13.9689	1015
											744.4	12.2602	19.5027	10.2998	11.7174	12.9553	744.4	18.4455	6.61819	7.82344	9.60424	7.18105		13.9886	1474	13.9886	1092	13.9886	1194	13.9886	1188	13.9886	1335	13.9886	1061	13.9886	832	13.9819	734	13.9819	799	13.9886	1043
											744.88	12.2281	19.4737	10.27	11.6744	12.9225	744.88	18.4183	6.58714	7.8103	9.57799	7.16512		14.0084	1474	14.0084	1138	14.0084	1120	14.0084	1127	14.0084	1448	14.0084	1037	14.0084	818	14.0016	778	14.0016	705	14.0084	1021
											745.36	12.1987	19.4447	10.2385	11.6295	12.8889	745.36	18.3887	6.55527	7.79488	9.55175	7.14725		14.0281	1445	14.0281	1091	14.0281	1124	14.0281	1119	14.0281	1385	14.0281	981	14.0281	805	14.0214	703	14.0214	784	14.0281	1121
											745.85	12.1704	19.4161	10.2051	11.5822	12.8534	745.85	18.3549	6.52268	7.77645	9.5242	7.12625		14.0479	1520	14.0479	1094	14.0479	1106	14.0479	1232	14.0479	1332	14.0479	1013	14.0479	880	14.0411	745	14.0411	771	14.0479	1020
											746.33	12.1423	19.3895	10.1708	11.5336	12.8162	746.33	18.3169	6.49104	7.75549	9.49496	7.10201		14.0676	1557	14.0676	1038	14.0676	1140	14.0676	1140	14.0676	1441	14.0676	1023	14.0676	890	14.0608	745	14.0608	804	14.0676	1044
											746.81	12.1145	19.3671	10.1374	11.4863	12.7788	746.81	18.2766	6.46284	7.73335	9.46444	7.07536		14.0873	1567	14.0873	1166	14.0873	1114	14.0873	1146	14.0873	1431	14.0873	1018	14.0873	907	14.0806	782	14.0806	832	14.0873	1087
											747.29	12.0873	19.3506	10.1063	11.4426	12.7424	747.29	18.2361	6.43996	7.71143	9.43349	7.04762		14.1071	1501	14.1071	1136	14.1071	1243	14.1071	1176	14.1071	1387	14.1071	1066	14.1071	884	14.1003	779	14.1003	798	14.1071	1072
											747.78	12.0605	19.3397	10.0781	11.4039	12.7076	747.78	18.1968	6.42252	7.69028	9.40278	7.02006		14.1268	1581	14.1268	1107	14.1268	1138	14.1268	1186	14.1268	1395	14.1268	1058	14.1268	922	14.1201	808	14.1201	827	14.1268	1063
											748.26	12.0327	19.3324	10.052	11.3695	12.6736	748.26	18.1582	6.4086	7.6693	9.37245	6.99329		14.1466	1603	14.1466	1148	14.1466	1170	14.1466	1166	14.1466	1423	14.1466	1028	14.1466	855	14.1398	815	14.1398	807	14.1466	1072
											748.74	12.0022	19.3252	10.0267	11.337	12.6392	748.74	18.119	6.395	7.64703	9.3423	6.96761		14.1663	1515	14.1663	1128	14.1663	1160	14.1663	1191	14.1663	1397	14.1663	1029	14.1663	865	14.1595	773	14.1595	794	14.1663	1144
											749.22	11.968	19.3151	10.0004	11.3036	12.6031	749.22	18.0775	6.37865	7.62206	9.312	6.94298		14.186	1552	14.186	1120	14.186	1184	14.186	1268	14.186	1508	14.186	1064	14.186	876	14.1793	812	14.1793	808	14.186	1083
											749.7	11.9301	19.3004	9.97247	11.2672	12.5649	749.7	18.0335	6.35816	7.5938	9.28168	6.91949		14.2058	1543	14.2058	1142	14.2058	1263	14.2058	1252	14.2058	1455	14.2058	1061	14.2058	861	14.199	745	14.199	817	14.2058	1092
											750.19	11.8904	19.2816	9.9432	11.227	12.5258	750.19	17.9879	6.33418	7.56309	9.25191	6.89757		14.2255	1592	14.2255	1141	14.2255	1236	14.2255	1218	14.2255	1520	14.2255	1103	14.2255	973	14.2188	753	14.2188	838	14.2255	1085
											750.67	11.8518	19.2607	9.91382	11.1839	12.4875	750.67	17.9433	6.30909	7.53169	9.22353	6.87769		14.2453	1624	14.2453	1140	14.2453	1182	14.2453	1306	14.2453	1482	14.2453	1045	14.2453	909	14.2385	775	14.2385	881	14.2453	1178
											751.15	11.8168	19.2401	9.8856	11.1394	12.4519	751.15	17.9017	6.28538	7.50178	9.19697	6.86006		14.265	1574	14.265	1195	14.265	1260	14.265	1248	14.265	1495	14.265	1050	14.265	904	14.2582	731	14.2582	779	14.265	1089
											751.63	11.7864	19.2213	9.85918	11.0948	12.4195	751.63	17.864	6.26448	7.47482	9.17201	6.84435		14.2847	1633	14.2847	1213	14.2847	1193	14.2847	1322	14.2847	1456	14.2847	1079	14.2847	841	14.278	850	14.278	870	14.2847	1179
											752.11	11.76	19.2043	9.83413	11.0506	12.3897	752.11	17.8295	6.24594	7.45126	9.14756	6.82941		14.3045	1649	14.3045	1218	14.3045	1255	14.3045	1240	14.3045	1452	14.3045	1093	14.3045	882	14.2977	794	14.2977	820	14.3045	1112
											752.6	11.7353	19.1874	9.80931	11.0062	12.3606	752.6	17.7965	6.22797	7.43052	9.12213	6.81383		14.3242	1668	14.3242	1126	14.3242	1273	14.3242	1340	14.3242	1601	14.3242	1140	14.3242	920	14.3175	743	14.3175	915	14.3242	1135
											753.08	11.7102	19.1693	9.78353	10.9613	12.3305	753.08	17.7634	6.20846	7.41158	9.09455	6.7963		14.344	1616	14.344	1215	14.344	1178	14.344	1194	14.344	1518	14.344	1134	14.344	882	14.3372	818	14.3372	836	14.344	1119
											753.56	11.6832	19.1493	9.75648	10.9158	12.2986	753.56	17.7297	6.1863	7.39374	9.06455	6.77634		14.3637	1617	14.3637	1247	14.3637	1186	14.3637	1230	14.3637	1551	14.3637	1089	14.3637	896	14.3569	784	14.3569	842	14.3637	1139
											754.04	11.6548	19.128	9.72871	10.8705	12.2651	754.04	17.6966	6.16212	7.3769	9.03299	6.75426		14.3835	1624	14.3835	1212	14.3835	1279	14.3835	1286	14.3835	1579	14.3835	1136	14.3835	893	14.3767	791	14.3767	866	14.3835	1122
											754.53	11.6261	19.1076	9.70171	10.8266	12.2315	754.53	17.6661	6.13802	7.36164	9.0015	6.73125		14.4032	1590	14.4032	1168	14.4032	1252	14.4032	1255	14.4032	1575	14.4032	1077	14.4032	892	14.3964	771	14.3964	809	14.4032	1118
											755.01	11.5986	19.09	9.67688	10.7855	12.1992	755.01	17.6397	6.11633	7.34851	8.97169	6.70858		14.4229	1637	14.4229	1199	14.4229	1299	14.4229	1241	14.4229	1595	14.4229	1122	14.4229	963	14.4162	803	14.4162	825	14.4229	1123
											755.49	11.5727	19.0762	9.65498	10.7474	12.1686	755.49	17.6174	6.09862	7.33768	8.94449	6.68718		14.4427	1681	14.4427	1200	14.4427	1307	14.4427	1323	14.4427	1583	14.4427	1095	14.4427	908	14.4359	817	14.4359	868	14.4427	1199
											755.97	11.5478	19.0659	9.63556	10.7114	12.1391	755.97	17.597	6.08481	7.32839	8.91977	6.66724		14.4624	1716	14.4624	1221	14.4624	1297	14.4624	1264	14.4624	1585	14.4624	1116	14.4624	954	14.4557	776	14.4557	823	14.4624	1137
											756.45	11.5221	19.0572	9.61742	10.6761	12.109	756.45	17.5757	6.07349	7.31945	8.89655	6.6483		14.4822	1664	14.4822	1281	14.4822	1251	14.4822	1299	14.4822	1565	14.4822	1118	14.4822	905	14.4754	833	14.4754	841	14.4822	1196
											756.94	11.4945	19.0482	9.59912	10.64	12.0769	756.94	17.5511	6.06255	7.3096	8.87369	6.62975		14.5019	1719	14.5019	1224	14.5019	1345	14.5019	1240	14.5019	1602	14.5019	1141	14.5019	895	14.4951	799	14.4951	865	14.5019	1152
											757.42	11.465	19.0374	9.57981	10.6027	12.0422	757.42	17.5223	6.05035	7.29829	8.85051	6.61113		14.5216	1718	14.5216	1206	14.5216	1282	14.5216	1349	14.5216	1623	14.5216	1135	14.5216	988	14.5149	829	14.5149	808	14.5216	1130
											757.9	11.435	19.0245	9.55948	10.5649	12.0056	757.9	17.4909	6.03622	7.28581	8.82713	6.59258		14.5414	1742	14.5414	1269	14.5414	1349	14.5414	1349	14.5414	1576	14.5414	1073	14.5414	956	14.5346	811	14.5346	840	14.5414	1192
											758.38	11.4069	19.0102	9.53889	10.5285	11.9691	758.38	17.4596	6.02039	7.27324	8.80425	6.57459		14.5611	1746	14.5611	1265	14.5611	1330	14.5611	1331	14.5611	1659	14.5611	1120	14.5611	907	14.5544	817	14.5544	874	14.5611	1238
											758.86	11.3826	18.9957	9.51904	10.4951	11.9343	758.86	17.431	6.00347	7.26163	8.78278	6.55778		14.5809	1701	14.5809	1130	14.5809	1339	14.5809	1350	14.5809	1607	14.5809	1140	14.5809	927	14.5741	825	14.5741	856	14.5809	1253
											759.35	11.3627	18.9814	9.50047	10.4654	11.9023	759.35	17.4063	5.98579	7.25161	8.76302	6.54247		14.6006	1681	14.6006	1255	14.6006	1384	14.6006	1323	14.6006	1627	14.6006	1103	14.6006	958	14.5938	777	14.5938	881	14.6006	1243
											759.83	11.346	18.9671	9.48296	10.4386	11.8727	759.83	17.3843	5.96719	7.24282	8.74459	6.52851		14.6203	1746	14.6203	1280	14.6203	1270	14.6203	1359	14.6203	1662	14.6203	1144	14.6203	968	14.6136	821	14.6136	864	14.6203	1230
											760.31	11.3302	18.952	9.4658	10.4128	11.8441	760.31	17.363	5.94731	7.23421	8.72655	6.51536		14.6401	1721	14.6401	1221	14.6401	1390	14.6401	1355	14.6401	1660	14.6401	1115	14.6401	944	14.6333	871	14.6333	859	14.6401	1249
											760.79	11.3134	18.9356	9.44823	10.3859	11.8153	760.79	17.3403	5.9262	7.2245	8.70785	6.50239		14.6598	1736	14.6598	1246	14.6598	1341	14.6598	1347	14.6598	1635	14.6598	1162	14.6598	1004	14.6531	891	14.6531	926	14.6598	1236
											761.27	11.2955	18.9184	9.43011	10.3564	11.7853	761.27	17.3157	5.90485	7.21288	8.68784	6.48919		14.6796	1722	14.6796	1243	14.6796	1378	14.6796	1406	14.6796	1681	14.6796	1163	14.6796	924	14.6728	826	14.6728	930	14.6796	1276
											761.76	11.2778	18.9015	9.41185	10.3244	11.7548	761.76	17.291	5.88495	7.19919	8.66677	6.47574		14.6993	1823	14.6993	1239	14.6993	1383	14.6993	1400	14.6993	1651	14.6993	1142	14.6993	1000	14.6925	837	14.6925	933	14.6993	1295
											762.24	11.263	18.8867	9.39427	10.291	11.7254	762.24	17.269	5.86842	7.18395	8.6454	6.46229		14.719	1757	14.719	1261	14.719	1427	14.719	1437	14.719	1726	14.719	1151	14.719	1013	14.7123	841	14.7123	933	14.719	1230
											762.72	11.2535	18.8754	9.37791	10.258	11.6987	762.72	17.2524	5.85629	7.16793	8.6246	6.44909		14.7388	1727	14.7388	1207	14.7388	1341	14.7388	1395	14.7388	1664	14.7388	1160	14.7388	1004	14.732	903	14.732	888	14.7388	1294
											763.2	11.2498	18.8677	9.36254	10.2265	11.6758	763.2	17.2419	5.84831	7.15167	8.60475	6.43612		14.7585	1679	14.7585	1326	14.7585	1406	14.7585	1352	14.7585	1754	14.7585	1201	14.7585	959	14.7518	857	14.7518	881	14.7585	1259
											763.69	11.2502	18.8626	9.34701	10.1968	11.6564	763.69	17.2359	5.84296	7.13538	8.58562	6.42317		14.7783	1739	14.7783	1231	14.7783	1398	14.7783	1441	14.7783	1694	14.7783	1224	14.7783	986	14.7715	856	14.7715	954	14.7783	1226
											764.17	11.2513	18.8586	9.3297	10.1678	11.639	764.17	17.2311	5.83826	7.11903	8.56649	6.40984		14.798	1878	14.798	1292	14.798	1425	14.798	1417	14.798	1779	14.798	1152	14.798	1057	14.7912	887	14.7912	893	14.798	1286
											764.65	11.2496	18.8542	9.30937	10.1384	11.622	764.65	17.2239	5.8329	7.10278	8.54659	6.39613		14.8177	1755	14.8177	1340	14.8177	1382	14.8177	1448	14.8177	1788	14.8177	1202	14.8177	997	14.811	865	14.811	961	14.8177	1307
											765.13	11.243	18.8493	9.28577	10.1076	11.6043	765.13	17.2121	5.82702	7.08733	8.5257	6.38244		14.8375	1848	14.8375	1390	14.8375	1367	14.8375	1457	14.8375	1790	14.8375	1184	14.8375	976	14.8307	883	14.8307	942	14.8375	1349
											765.61	11.2316	18.8446	9.25989	10.0755	11.5857	765.61	17.196	5.82206	7.07386	8.5042	6.36955		14.8572	1853	14.8572	1354	14.8572	1435	14.8572	1405	14.8572	1834	14.8572	1148	14.8572	1038	14.8505	878	14.8505	955	14.8572	1313
											766.1	11.2176	18.8414	9.23354	10.0432	11.567	766.1	17.1777	5.82	7.06363	8.48313	6.3583		14.877	1779	14.877	1326	14.877	1376	14.877	1495	14.877	1784	14.877	1180	14.877	1020	14.8702	876	14.8702	890	14.877	1300
											766.58	11.2039	18.8405	9.2085	10.0121	11.5496	766.58	17.1601	5.82191	7.05735	8.46342	6.34899		14.8967	1881	14.8967	1355	14.8967	1454	14.8967	1425	14.8967	1744	14.8967	1185	14.8967	1009	14.8899	841	14.8899	907	14.8967	1284
											767.06	11.1925	18.8414	9.18568	9.98349	11.5338	767.06	17.1451	5.82726	7.05476	8.44556	6.34111		14.9164	1842	14.9164	1318	14.9164	1430	14.9164	1447	14.9164	1834	14.9164	1217	14.9164	1020	14.9097	885	14.9097	909	14.9164	1345
											767.54	11.184	18.8423	9.16486	9.9577	11.5194	767.54	17.1328	5.83372	7.05474	8.42937	6.33361		14.9362	1949	14.9362	1324	14.9362	1446	14.9362	1463	14.9362	1793	14.9362	1219	14.9362	1019	14.9294	841	14.9294	936	14.9362	1320
											768.02	11.177	18.841	9.14501	9.93442	11.5051	768.02	17.122	5.8383	7.0556	8.41402	6.3251		14.9559	1874	14.9559	1296	14.9559	1452	14.9559	1442	14.9559	1829	14.9559	1233	14.9559	1010	14.9492	899	14.9492	982	14.9559	1268
											768.51	11.1696	18.8361	9.12486	9.91299	11.4898	768.51	17.1109	5.83853	7.05601	8.39877	6.31478		14.9757	1811	14.9757	1308	14.9757	1466	14.9757	1490	14.9757	1810	14.9757	1229	14.9757	985	14.9689	922	14.9689	956	14.9757	1313
											768.99	11.1602	18.8278	9.10384	9.89293	11.473	768.99	17.0985	5.83389	7.05549	8.38313	6.30282		14.9954	1845	14.9954	1322	14.9954	1483	14.9954	1447	14.9954	1865	14.9954	1139	14.9954	1025	14.9886	863	14.9886	1003	14.9954	1240
											769.47	11.1488	18.8179	9.08244	9.87437	11.4553	769.47	17.0854	5.82609	7.05464	8.36726	6.2905		15.0151	1809	15.0151	1360	15.0151	1470	15.0151	1488	15.0151	1863	15.0151	1228	15.0151	1052	15.0084	903	15.0084	949	15.0151	1346
											769.95	11.1363	18.8095	9.06194	9.85779	11.4384	769.95	17.073	5.81825	7.05467	8.35172	6.27969		15.0349	1902	15.0349	1300	15.0349	1518	15.0349	1463	15.0349	1929	15.0349	1241	15.0349	1047	15.0281	911	15.0281	956	15.0349	1403
											770.44	11.1243	18.805	9.04383	9.84363	11.4242	770.44	17.0632	5.81351	7.05669	8.33708	6.27203		15.0546	1833	15.0546	1380	15.0546	1457	15.0546	1479	15.0546	1908	15.0546	1193	15.0546	1035	15.0479	903	15.0479	928	15.0546	1343
											770.92	11.1138	18.8057	9.02888	9.83173	11.4139	770.92	17.0564	5.81391	7.061	8.32342	6.2683		15.0744	1897	15.0744	1319	15.0744	1489	15.0744	1459	15.0744	1861	15.0744	1176	15.0744	1076	15.0676	918	15.0676	955	15.0744	1349
											771.4	11.1048	18.811	9.01692	9.82114	11.4076	771.4	17.0517	5.81974	7.06685	8.3104	6.26814		15.0941	1958	15.0941	1445	15.0941	1509	15.0941	1542	15.0941	1839	15.0941	1268	15.0941	1038	15.0873	910	15.0873	855	15.0941	1435
											771.88	11.0966	18.8193	9.00684	9.8103	11.4043	771.88	17.0473	5.82996	7.07292	8.29729	6.27015		15.1138	1936	15.1138	1285	15.1138	1460	15.1138	1459	15.1138	1934	15.1138	1224	15.1138	1037	15.1071	954	15.1071	954	15.1138	1410
											772.36	11.0885	18.8292	8.99738	9.79787	11.4025	772.36	17.0414	5.84337	7.07796	8.28373	6.27268		15.1336	1942	15.1336	1352	15.1336	1411	15.1336	1518	15.1336	1906	15.1336	1213	15.1336	1069	15.1268	857	15.1268	990	15.1336	1373
											772.85	11.0807	18.8401	8.98763	9.78326	11.4008	772.85	17.0341	5.85942	7.08142	8.26992	6.27442		15.1533	1932	15.1533	1460	15.1533	1435	15.1533	1537	15.1533	1899	15.1533	1193	15.1533	1039	15.1466	975	15.1466	978	15.1533	1426
											773.33	11.0747	18.8527	8.97752	9.76689	11.3989	773.33	17.0269	5.87851	7.08384	8.25687	6.27493		15.1731	1941	15.1731	1466	15.1731	1527	15.1731	1516	15.1731	1964	15.1731	1242	15.1731	1044	15.1663	872	15.1663	935	15.1731	1377
											773.81	11.0728	18.8681	8.9676	9.75014	11.397	773.81	17.0229	5.90154	7.08635	8.24587	6.27457		15.1928	1942	15.1928	1356	15.1928	1498	15.1928	1523	15.1928	1884	15.1928	1207	15.1928	1019	15.186	960	15.186	963	15.1928	1409
											774.29	11.0768	18.8871	8.95856	9.73464	11.3957	774.29	17.0246	5.92863	7.09003	8.23799	6.27402		15.2125	1923	15.2125	1443	15.2125	1461	15.2125	1523	15.2125	1857	15.2125	1225	15.2125	1086	15.2058	912	15.2058	982	15.2125	1378
											774.77	11.0874	18.9089	8.95052	9.72147	11.3954	774.77	17.0332	5.95849	7.09517	8.23341	6.27374		15.2323	1994	15.2323	1444	15.2323	1513	15.2323	1573	15.2323	1918	15.2323	1253	15.2323	1085	15.2255	929	15.2255	997	15.2323	1443
											775.26	11.1032	18.9312	8.94281	9.71086	11.3956	775.26	17.0476	5.9882	7.10107	8.23142	6.27363		15.252	1868	15.252	1342	15.252	1534	15.252	1552	15.252	1955	15.252	1187	15.252	1082	15.2453	996	15.2453	969	15.252	1423
											775.74	11.1213	18.951	8.9341	9.70213	11.3954	775.74	17.0647	6.01413	7.10636	8.23055	6.27308		15.2718	1967	15.2718	1352	15.2718	1548	15.2718	1525	15.2718	1907	15.2718	1197	15.2718	1105	15.265	931	15.265	967	15.2718	1317
											776.22	11.1388	18.9661	8.92309	9.69432	11.3939	776.22	17.0815	6.03331	7.10976	8.22936	6.27133		15.2915	1919	15.2915	1446	15.2915	1467	15.2915	1537	15.2915	1853	15.2915	1226	15.2915	1033	15.2847	912	15.2847	978	15.2915	1437
											776.7	11.1538	18.9758	8.90922	9.68669	11.391	776.7	17.096	6.04479	7.11093	8.22698	6.26796		15.3112	1906	15.3112	1445	15.3112	1534	15.3112	1558	15.3112	1819	15.3112	1242	15.3112	1043	15.3045	935	15.3045	969	15.3112	1431
											777.18	11.1658	18.9814	8.89295	9.67905	11.3875	777.18	17.1082	6.04993	7.1107	8.22348	6.26318		15.331	1910	15.331	1384	15.331	1463	15.331	1473	15.331	1900	15.331	1235	15.331	1110	15.3242	909	15.3242	995	15.331	1448
											777.67	11.176	18.9856	8.87569	9.67175	11.3847	777.67	17.1199	6.05177	7.11088	8.21955	6.25775		15.3507	1923	15.3507	1401	15.3507	1527	15.3507	1497	15.3507	1925	15.3507	1238	15.3507	1020	15.344	938	15.344	987	15.3507	1467
											778.15	11.186	18.991	8.85912	9.66502	11.384	778.15	17.1327	6.05347	7.11337	8.21606	6.25256		15.3705	1953	15.3705	1405	15.3705	1514	15.3705	1516	15.3705	2001	15.3705	1302	15.3705	1050	15.3637	932	15.3637	1022	15.3705	1431
											778.63	11.1964	18.9988	8.84431	9.6588	11.3856	778.63	17.1474	6.0571	7.11925	8.21326	6.24818		15.3902	1929	15.3902	1376	15.3902	1515	15.3902	1642	15.3902	1984	15.3902	1288	15.3902	1070	15.3835	944	15.3835	1016	15.3902	1432
											779.11	11.2065	19.0087	8.83147	9.65231	11.3887	779.11	17.1626	6.06299	7.12856	8.21066	6.24458		15.41	1984	15.41	1353	15.41	1522	15.41	1569	15.41	1957	15.41	1333	15.41	1088	15.4032	906	15.4032	949	15.41	1500
											779.6	11.2146	19.0196	8.82008	9.6445	11.3915	779.6	17.1754	6.07048	7.14021	8.20715	6.24119		15.4297	1967	15.4297	1380	15.4297	1548	15.4297	1534	15.4297	2003	15.4297	1283	15.4297	1076	15.4229	909	15.4229	994	15.4297	1510
											780.08	11.2185	19.0303	8.80925	9.63457	11.3918	780.08	17.1827	6.07881	7.15281	8.20168	6.23732		15.4494	1983	15.4494	1432	15.4494	1445	15.4494	1635	15.4494	1857	15.4494	1179	15.4494	1010	15.4427	991	15.4427	989	15.4494	1335
											780.56	11.2176	19.0414	8.79847	9.62254	11.3887	780.56	17.1825	6.08846	7.16535	8.19378	6.23259		15.4692	1920	15.4692	1385	15.4692	1526	15.4692	1599	15.4692	2027	15.4692	1257	15.4692	1054	15.4624	969	15.4624	973	15.4692	1459
											781.04	11.2123	19.0546	8.78793	9.6093	11.3825	781.04	17.1751	6.10113	7.17764	8.18381	6.22716		15.4889	1955	15.4889	1410	15.4889	1632	15.4889	1551	15.4889	1962	15.4889	1323	15.4889	1110	15.4822	961	15.4822	985	15.4889	1402
											781.52	11.2046	19.0722	8.7784	9.59627	11.3747	781.52	17.1626	6.11918	7.19017	8.17288	6.2216		15.5087	1896	15.5087	1405	15.5087	1528	15.5087	1620	15.5087	1975	15.5087	1194	15.5087	1009	15.5019	899	15.5019	976	15.5087	1448
											782.01	11.1965	19.0956	8.77064	9.58459	11.3674	782.01	17.1476	6.14393	7.20347	8.16214	6.2166		15.5284	1923	15.5284	1386	15.5284	1539	15.5284	1526	15.5284	1996	15.5284	1292	15.5284	1137	15.5216	1024	15.5216	1002	15.5284	1432
											782.49	11.1891	19.1239	8.7648	9.57449	11.3621	782.49	17.1322	6.17448	7.21738	8.15231	6.21252		15.5481	2006	15.5481	1413	15.5481	1542	15.5481	1594	15.5481	1990	15.5481	1252	15.5481	1107	15.5414	970	15.5414	1000	15.5481	1415
											782.97	11.1824	19.1539	8.76006	9.56505	11.3592	782.97	17.1165	6.20742	7.23081	8.14326	6.20913		15.5679	1950	15.5679	1459	15.5679	1543	15.5679	1574	15.5679	1997	15.5679	1274	15.5679	1086	15.5611	928	15.5611	1067	15.5679	1505
											783.45	11.1748	19.1808	8.75491	9.55458	11.3579	783.45	17.0996	6.23755	7.24184	8.13419	6.20589		15.5876	2012	15.5876	1420	15.5876	1572	15.5876	1643	15.5876	1979	15.5876	1279	15.5876	1091	15.5809	928	15.5809	1015	15.5876	1542
											783.93	11.1653	19.2002	8.74769	9.54141	11.3568	783.93	17.0801	6.25984	7.24855	8.12425	6.20219		15.6074	1986	15.6074	1401	15.6074	1561	15.6074	1573	15.6074	1988	15.6074	1240	15.6074	1104	15.6006	954	15.6006	962	15.6074	1446
											784.42	11.1534	19.21	8.73739	9.52476	11.3549	784.42	17.0576	6.27135	7.24987	8.11306	6.19785		15.6271	1920	15.6271	1402	15.6271	1565	15.6271	1634	15.6271	2017	15.6271	1362	15.6271	1077	15.6203	930	15.6203	974	15.6271	1419
											784.9	11.1406	19.2112	8.72417	9.50504	11.352	784.9	17.0336	6.27213	7.24606	8.10083	6.1932		15.6468	1967	15.6468	1433	15.6468	1593	15.6468	1635	15.6468	1930	15.6468	1240	15.6468	1061	15.6401	925	15.6401	1036	15.6468	1417
											785.38	11.1292	19.2072	8.70914	9.48367	11.3487	785.38	17.0107	6.26509	7.23859	8.08839	6.18896		15.6666	1920	15.6666	1465	15.6666	1569	15.6666	1639	15.6666	1974	15.6666	1275	15.6666	1130	15.6598	948	15.6598	974	15.6666	1463
											785.86	11.1217	19.2023	8.69395	9.46238	11.3462	785.86	16.9916	6.25448	7.22952	8.07651	6.18568		15.6863	2056	15.6863	1483	15.6863	1521	15.6863	1626	15.6863	1960	15.6863	1295	15.6863	1072	15.6796	994	15.6796	999	15.6863	1468
											786.35	11.1191	19.1997	8.67983	9.44244	11.3451	786.35	16.9781	6.24424	7.22061	8.06535	6.18351		15.7061	1938	15.7061	1425	15.7061	1551	15.7061	1564	15.7061	1973	15.7061	1306	15.7061	1086	15.6993	916	15.6993	987	15.7061	1494
											786.83	11.1207	19.2007	8.66715	9.42414	11.3452	786.83	16.9697	6.2366	7.21275	8.05436	6.18172		15.7258	1994	15.7258	1377	15.7258	1487	15.7258	1670	15.7258	2029	15.7258	1232	15.7258	1072	15.719	948	15.719	985	15.7258	1474
											787.31	11.1245	19.2045	8.65551	9.40715	11.345	787.31	16.9646	6.23209	7.20603	8.0424	6.17928		15.7455	2031	15.7455	1475	15.7455	1521	15.7455	1664	15.7455	2005	15.7455	1251	15.7455	1089	15.7388	1027	15.7388	1015	15.7455	1464
											787.79	11.1281	19.2094	8.64395	9.39082	11.3429	787.79	16.9603	6.23019	7.20015	8.02848	6.17521		15.7653	1969	15.7653	1414	15.7653	1526	15.7653	1553	15.7653	1998	15.7653	1232	15.7653	1068	15.7585	1035	15.7585	976	15.7653	1492
											788.27	11.1301	19.2142	8.6319	9.37488	11.3373	788.27	16.9553	6.23048	7.19495	8.01232	6.1692		15.785	2002	15.785	1476	15.785	1568	15.785	1555	15.785	1946	15.785	1317	15.785	1062	15.7783	963	15.7783	1035	15.785	1470
											788.76	11.1305	19.2192	8.61929	9.35976	11.3279	788.76	16.9492	6.23314	7.1909	7.99471	6.16176		15.8048	2022	15.8048	1431	15.8048	1532	15.8048	1529	15.8048	1968	15.8048	1297	15.8048	1136	15.798	916	15.798	989	15.8048	1526
											789.24	11.1306	19.226	8.60683	9.34624	11.315	789.24	16.943	6.23896	7.18881	7.97724	6.15416		15.8245	1928	15.8245	1447	15.8245	1568	15.8245	1662	15.8245	1943	15.8245	1232	15.8245	1151	15.8177	991	15.8177	1026	15.8245	1447
											789.72	11.1319	19.2361	8.59548	9.33491	11.2999	789.72	16.9381	6.24857	7.18961	7.96162	6.14773		15.8442	1944	15.8442	1385	15.8442	1554	15.8442	1570	15.8442	1947	15.8442	1284	15.8442	1142	15.8375	979	15.8375	995	15.8442	1377
											790.2	11.1351	19.2504	8.58593	9.32562	11.2837	790.2	16.9349	6.26141	7.19349	7.94894	6.14336		15.864	2033	15.864	1437	15.864	1503	15.864	1562	15.864	1935	15.864	1271	15.864	1100	15.8572	1005	15.8572	1014	15.864	1438
											790.68	11.1394	19.2675	8.57812	9.31734	11.2673	790.68	16.9326	6.27542	7.19979	7.93922	6.141		15.8837	1956	15.8837	1382	15.8837	1542	15.8837	1690	15.8837	1948	15.8837	1220	15.8837	1159	15.877	999	15.877	1003	15.8837	1474
											791.17	11.1434	19.2846	8.57133	9.30837	11.2511	791.17	16.9294	6.28754	7.20715	7.93156	6.13986		15.9035	1941	15.9035	1413	15.9035	1618	15.9035	1648	15.9035	1918	15.9035	1312	15.9035	1106	15.8967	970	15.8967	1004	15.9035	1513
											791.65	11.1458	19.2985	8.56446	9.29716	11.235	791.65	16.9237	6.29471	7.21405	7.9245	6.1388		15.9232	1949	15.9232	1393	15.9232	1621	15.9232	1583	15.9232	2021	15.9232	1317	15.9232	1179	15.9164	913	15.9164	1011	15.9232	1518
											792.13	11.1463	19.3064	8.55659	9.28301	11.2197	792.13	16.9151	6.29517	7.21941	7.91693	6.13684		15.9429	2019	15.9429	1373	15.9429	1564	15.9429	1630	15.9429	1998	15.9429	1323	15.9429	1187	15.9362	940	15.9362	1051	15.9429	1438
											792.61	11.1463	19.308	8.54738	9.26622	11.2058	792.61	16.9052	6.28913	7.22314	7.90851	6.13361		15.9627	1902	15.9627	1418	15.9627	1498	15.9627	1682	15.9627	1974	15.9627	1299	15.9627	1102	15.9559	941	15.9559	1078	15.9627	1456
											793.1	11.1479	19.3042	8.53709	9.24811	11.1944	793.1	16.8964	6.27853	7.22584	7.89957	6.12934		15.9824	1937	15.9824	1420	15.9824	1565	15.9824	1619	15.9824	2035	15.9824	1308	15.9824	1092	15.9757	924	15.9757	1030	15.9824	1439
											793.58	11.1529	19.2972	8.52627	9.22999	11.1863	793.58	16.8913	6.2659	7.22839	7.89096	6.12445		16.0022	1944	16.0022	1463	16.0022	1654	16.0022	1551	16.0022	2001	16.0022	1284	16.0022	1107	15.9954	967	15.9954	994	16.0022	1411
											794.06	11.1611	19.2889	8.5154	9.2127	11.1815	794.06	16.8908	6.25342	7.23129	7.88319	6.11914		16.0219	2009	16.0219	1387	16.0219	1585	16.0219	1630	16.0219	1902	16.0219	1328	16.0219	1110	16.0151	1028	16.0151	996	16.0219	1530
											794.54	11.1706	19.2802	8.50449	9.19621	11.1788	794.54	16.894	6.24211	7.23431	7.8762	6.11314		16.0416	1902	16.0416	1419	16.0416	1559	16.0416	1685	16.0416	1997	16.0416	1241	16.0416	1158	16.0349	938	16.0349	1014	16.0416	1506
											795.02	11.1777	19.271	8.49318	9.17984	11.1763	795.02	16.8985	6.23194	7.2366	7.86918	6.1058		16.0614	1957	16.0614	1393	16.0614	1551	16.0614	1613	16.0614	1953	16.0614	1286	16.0614	1166	16.0546	918	16.0546	984	16.0614	1499
											795.51	11.1789	19.261	8.48099	9.16293	11.172	795.51	16.9015	6.22266	7.23722	7.86102	6.09647		16.0811	2072	16.0811	1377	16.0811	1503	16.0811	1578	16.0811	2015	16.0811	1245	16.0811	1141	16.0744	1019	16.0744	1041	16.0811	1494
											795.99	11.1728	19.2503	8.4679	9.14536	11.1646	795.99	16.9015	6.21449	7.23574	7.85077	6.08495		16.1009	1931	16.1009	1431	16.1009	1592	16.1009	1587	16.1009	1970	16.1009	1287	16.1009	1145	16.0941	961	16.0941	1010	16.1009	1458
											796.47	11.1603	19.2399	8.45439	9.12783	11.1538	796.47	16.899	6.2084	7.23241	7.83815	6.07189		16.1206	1937	16.1206	1502	16.1206	1550	16.1206	1619	16.1206	1897	16.1206	1326	16.1206	1129	16.1138	997	16.1138	1099	16.1206	1472
											796.95	11.145	19.2316	8.44144	9.11147	11.1405	796.95	16.8961	6.20579	7.22813	7.82346	6.05842		16.1403	1977	16.1403	1408	16.1403	1505	16.1403	1585	16.1403	1902	16.1403	1321	16.1403	1092	16.1336	980	16.1336	1017	16.1403	1500
											797.43	11.1309	19.2266	8.42996	9.09714	11.1256	797.43	16.8952	6.20737	7.22381	7.80742	6.04581		16.1601	2015	16.1601	1386	16.1601	1499	16.1601	1627	16.1601	1935	16.1601	1265	16.1601	1120	16.1533	950	16.1533	1014	16.1601	1488
											797.92	11.1215	19.2253	8.42053	9.08479	11.1101	797.92	16.8975	6.21269	7.21971	7.7906	6.03495		16.1798	1993	16.1798	1446	16.1798	1491	16.1798	1596	16.1798	1954	16.1798	1296	16.1798	1142	16.1731	944	16.1731	1033	16.1798	1506
											798.4	11.1179	19.2262	8.41296	9.07317	11.0941	798.4	16.9024	6.21964	7.21544	7.77332	6.02587		16.1996	1937	16.1996	1513	16.1996	1539	16.1996	1585	16.1996	1928	16.1996	1237	16.1996	1114	16.1928	936	16.1928	1069	16.1996	1452
											798.88	11.1192	19.2272	8.40641	9.06038	11.0771	798.88	16.9076	6.2253	7.20992	7.75549	6.01793		16.2193	1973	16.2193	1426	16.2193	1575	16.2193	1645	16.2193	1941	16.2193	1191	16.2193	1098	16.2125	943	16.2125	1008	16.2193	1436
											799.36	11.123	19.2257	8.39982	9.04466	11.0584	799.36	16.9104	6.22699	7.20222	7.73704	6.01012		16.239	1975	16.239	1426	16.239	1544	16.239	1573	16.239	1958	16.239	1301	16.239	1172	16.2323	948	16.2323	969	16.239	1465
											799.84	11.1272	19.2202	8.39238	9.02523	11.0378	799.84	16.9093	6.2234	7.19208	7.71816	6.00178		16.2588	1991	16.2588	1379	16.2588	1509	16.2588	1610	16.2588	2002	16.2588	1297	16.2588	1079	16.252	942	16.252	958	16.2588	1432
											800.33	11.1306	19.2106	8.38374	9.00255	11.0158	800.33	16.9044	6.21489	7.18023	7.69955	5.99274		16.2785	1974	16.2785	1434	16.2785	1550	16.2785	1586	16.2785	1843	16.2785	1253	16.2785	1080	16.2718	978	16.2718	946	16.2785	1459
											800.81	11.1334	19.1979	8.37403	8.97823	10.9934	800.81	16.8978	6.20291	7.16795	7.68217	5.98341		16.2983	2006	16.2983	1430	16.2983	1603	16.2983	1567	16.2983	1927	16.2983	1311	16.2983	1094	16.2915	964	16.2915	972	16.2983	1440
											801.29	11.1361	19.1834	8.36347	8.95395	10.972	801.29	16.8919	6.18893	7.15665	7.66685	5.97448		16.318	1876	16.318	1430	16.318	1497	16.318	1566	16.318	1888	16.318	1292	16.318	1139	16.3112	963	16.3112	960	16.318	1413
											801.77	11.1386	19.1673	8.35207	8.93088	10.9521	801.77	16.8885	6.17344	7.14688	7.65391	5.96632		16.3378	1933	16.3378	1400	16.3378	1566	16.3378	1595	16.3378	1921	16.3378	1342	16.3378	1139	16.331	941	16.331	1027	16.3378	1427
											802.26	11.1397	19.149	8.33955	8.90908	10.9333	802.26	16.8876	6.15565	7.13833	7.64294	5.95873		16.3575	1947	16.3575	1401	16.3575	1589	16.3575	1599	16.3575	1883	16.3575	1283	16.3575	1126	16.3507	945	16.3507	971	16.3575	1466
											802.74	11.1378	19.1275	8.32548	8.8879	10.9148	802.74	16.8879	6.13429	7.12983	7.6329	5.951		16.3772	1968	16.3772	1449	16.3772	1503	16.3772	1569	16.3772	1863	16.3772	1268	16.3772	1133	16.3705	970	16.3705	1032	16.3772	1422
											803.22	11.1311	19.1019	8.3096	8.86639	10.8953	803.22	16.8873	6.10851	7.12013	7.62262	5.9422		16.397	1900	16.397	1376	16.397	1518	16.397	1618	16.397	1955	16.397	1303	16.397	1081	16.3902	905	16.3902	1061	16.397	1434
											803.7	11.1195	19.0731	8.29224	8.84412	10.8742	803.7	16.8843	6.07907	7.10862	7.61115	5.93188		16.4167	2025	16.4167	1364	16.4167	1463	16.4167	1628	16.4167	1874	16.4167	1275	16.4167	1182	16.41	1006	16.41	959	16.4167	1478
											804.18	11.1048	19.043	8.27439	8.82159	10.8516	804.18	16.8789	6.04844	7.09573	7.59821	5.92013		16.4365	1974	16.4365	1317	16.4365	1525	16.4365	1568	16.4365	1929	16.4365	1304	16.4365	1070	16.4297	941	16.4297	1016	16.4365	1468
											804.67	11.09	19.0145	8.25717	8.79987	10.8284	804.67	16.872	6.02004	7.08272	7.58397	5.90778		16.4562	2004	16.4562	1424	16.4562	1522	16.4562	1482	16.4562	1873	16.4562	1309	16.4562	1109	16.4494	989	16.4494	1025	16.4562	1407
											805.15	11.0783	18.99	8.24157	8.78006	10.8057	805.15	16.865	5.99672	7.07112	7.56878	5.89579		16.4759	1962	16.4759	1371	16.4759	1495	16.4759	1625	16.4759	1889	16.4759	1264	16.4759	1152	16.4692	928	16.4692	991	16.4759	1411
											805.63	11.0716	18.9703	8.22783	8.76241	10.7842	805.63	16.8586	5.97971	7.06197	7.55275	5.88492		16.4957	2000	16.4957	1437	16.4957	1493	16.4957	1598	16.4957	1808	16.4957	1261	16.4957	1143	16.4889	913	16.4889	956	16.4957	1427
											806.11	11.0693	18.9544	8.21537	8.74621	10.7639	806.11	16.8524	5.96813	7.05541	7.53571	5.87514		16.5154	1954	16.5154	1401	16.5154	1489	16.5154	1629	16.5154	1821	16.5154	1262	16.5154	1062	16.5087	973	16.5087	971	16.5154	1407
											806.59	11.0691	18.94	8.20316	8.72989	10.7443	806.59	16.8454	5.95961	7.05067	7.51722	5.86585		16.5352	1939	16.5352	1306	16.5352	1513	16.5352	1583	16.5352	1935	16.5352	1268	16.5352	1129	16.5284	898	16.5284	1020	16.5352	1373
											807.08	11.0677	18.9247	8.19025	8.7118	10.725	807.08	16.8364	5.9515	7.04656	7.49712	5.85605		16.5549	1888	16.5549	1293	16.5549	1519	16.5549	1494	16.5549	1824	16.5549	1309	16.5549	1088	16.5481	945	16.5481	1010	16.5549	1470
											807.56	11.0624	18.9075	8.17613	8.69099	10.7053	807.56	16.8255	5.94205	7.04198	7.47572	5.8449		16.5746	1882	16.5746	1385	16.5746	1586	16.5746	1553	16.5746	1832	16.5746	1332	16.5746	1088	16.5679	951	16.5679	968	16.5746	1439
											808.04	11.0522	18.8886	8.16108	8.66762	10.6856	808.04	16.8141	5.9308	7.03632	7.45397	5.83209		16.5944	1896	16.5944	1361	16.5944	1509	16.5944	1575	16.5944	1906	16.5944	1312	16.5944	1141	16.5876	967	16.5876	967	16.5944	1431
											808.52	11.0378	18.8695	8.14577	8.64278	10.6662	808.52	16.8042	5.91835	7.02939	7.43311	5.81805		16.6141	1945	16.6141	1384	16.6141	1508	16.6141	1516	16.6141	1810	16.6141	1258	16.6141	1156	16.6074	966	16.6074	1028	16.6141	1439
											809.01	11.0208	18.8514	8.13071	8.61792	10.6474	809.01	16.7975	5.90498	7.021	7.41417	5.8035		16.6339	1909	16.6339	1304	16.6339	1489	16.6339	1658	16.6339	1852	16.6339	1275	16.6339	1119	16.6271	938	16.6271	1062	16.6339	1378
											809.49	11.0026	18.8346	8.11591	8.59405	10.6288	809.49	16.7942	5.89021	7.0108	7.39748	5.78915		16.6536	1955	16.6536	1395	16.6536	1511	16.6536	1526	16.6536	1773	16.6536	1313	16.6536	1129	16.6468	954	16.6468	954	16.6536	1427
											809.97	10.9835	18.8176	8.10069	8.57119	10.6095	809.97	16.7927	5.87231	6.99797	7.38255	5.77531		16.6733	1877	16.6733	1357	16.6733	1508	16.6733	1519	16.6733	1847	16.6733	1286	16.6733	1196	16.6666	895	16.6666	1027	16.6733	1355
											810.45	10.9629	18.7983	8.08409	8.54863	10.5883	810.45	16.79	5.84912	6.98171	7.36827	5.76176		16.6931	2024	16.6931	1361	16.6931	1550	16.6931	1583	16.6931	1851	16.6931	1302	16.6931	1147	16.6863	892	16.6863	1024	16.6931	1376
											810.93	10.94	18.7747	8.06538	8.52541	10.5643	810.93	16.7835	5.81934	6.96173	7.35355	5.74802		16.7128	1922	16.7128	1370	16.7128	1480	16.7128	1518	16.7128	1854	16.7128	1337	16.7128	1138	16.7061	924	16.7061	965	16.7128	1437
											811.42	10.9147	18.7463	8.04464	8.50089	10.5375	811.42	16.7717	5.78356	6.93864	7.33775	5.7337		16.7326	1981	16.7326	1336	16.7326	1465	16.7326	1596	16.7326	1811	16.7326	1243	16.7326	1122	16.7258	941	16.7258	964	16.7326	1367
											811.9	10.888	18.7141	8.02284	8.47517	10.5087	811.9	16.7554	5.7444	6.91402	7.32103	5.71873		16.7523	1971	16.7523	1416	16.7523	1406	16.7523	1515	16.7523	1729	16.7523	1277	16.7523	1124	16.7455	935	16.7455	976	16.7523	1368
											812.38	10.862	18.6807	8.00142	8.44913	10.4793	812.38	16.7369	5.70555	6.88995	7.30412	5.70361		16.772	1931	16.772	1306	16.772	1470	16.772	1520	16.772	1787	16.772	1295	16.772	1050	16.7653	904	16.7653	992	16.772	1372
											812.86	10.8386	18.6483	7.98169	8.42375	10.4506	812.86	16.7188	5.67036	6.8682	7.28789	5.689		16.7918	1912	16.7918	1342	16.7918	1401	16.7918	1561	16.7918	1755	16.7918	1265	16.7918	1051	16.785	948	16.785	1003	16.7918	1378
											813.34	10.8187	18.6182	7.96416	8.3997	10.4233	813.34	16.7027	5.64037	6.84944	7.27278	5.67554		16.8115	1915	16.8115	1383	16.8115	1460	16.8115	1543	16.8115	1761	16.8115	1291	16.8115	1060	16.8048	949	16.8048	979	16.8115	1354
											813.83	10.8017	18.5898	7.94832	8.37688	10.3968	813.83	16.6886	5.61474	6.83323	7.25867	5.66338		16.8313	1863	16.8313	1360	16.8313	1496	16.8313	1585	16.8313	1782	16.8313	1288	16.8313	1074	16.8245	993	16.8245	935	16.8313	1371
											814.31	10.7857	18.5614	7.933	8.35471	10.3706	814.31	16.6749	5.59102	6.81817	7.24479	5.65222		16.851	1929	16.851	1328	16.851	1432	16.851	1563	16.851	1769	16.851	1268	16.851	1106	16.8442	953	16.8442	1016	16.851	1320
											814.79	10.7687	18.5313	7.91695	8.3324	10.3439	814.79	16.6601	5.56634	6.80279	7.23034	5.64138		16.8707	1922	16.8707	1325	16.8707	1465	16.8707	1474	16.8707	1746	16.8707	1297	16.8707	1126	16.864	905	16.864	1012	16.8707	1371
											815.27	10.7497	18.4986	7.89964	8.30963	10.3166	815.27	16.6432	5.53901	6.78635	7.21485	5.63013		16.8905	1910	16.8905	1273	16.8905	1496	16.8905	1481	16.8905	1759	16.8905	1266	16.8905	1105	16.8837	936	16.8837	1005	16.8905	1257
											815.75	10.7291	18.4642	7.88146	8.28666	10.2895	815.75	16.6251	5.50902	6.76915	7.19841	5.61796		16.9102	1872	16.9102	1351	16.9102	1384	16.9102	1522	16.9102	1735	16.9102	1249	16.9102	1123	16.9035	912	16.9035	1001	16.9102	1341
											816.24	10.7089	18.43	7.86368	8.26424	10.2635	816.24	16.6075	5.4779	6.75245	7.18167	5.60481		16.93	1933	16.93	1377	16.93	1438	16.93	1494	16.93	1714	16.93	1284	16.93	1162	16.9232	905	16.9232	956	16.93	1362
											816.72	10.6913	18.3979	7.84757	8.24301	10.2395	816.72	16.5927	5.44747	6.73772	7.1653	5.59094		16.9497	1937	16.9497	1321	16.9497	1516	16.9497	1475	16.9497	1796	16.9497	1297	16.9497	1069	16.9429	910	16.9429	1010	16.9497	1336
											817.2	10.6777	18.3688	7.83405	8.22313	10.2173	817.2	16.582	5.41886	6.72593	7.14954	5.57684		16.9694	1875	16.9694	1350	16.9694	1415	16.9694	1451	16.9694	1674	16.9694	1288	16.9694	1073	16.9627	882	16.9627	1067	16.9694	1432
											817.68	10.6678	18.3421	7.82298	8.20394	10.1957	817.68	16.5752	5.39179	6.71709	7.13423	5.56293		16.9892	1908	16.9892	1279	16.9892	1429	16.9892	1518	16.9892	1721	16.9892	1358	16.9892	1065	16.9824	915	16.9824	986	16.9892	1397
											818.17	10.6597	18.3159	7.81348	8.18438	10.1728	818.17	16.5711	5.36485	6.71033	7.11877	5.54945		17.0089	2023	17.0089	1292	17.0089	1447	17.0089	1478	17.0089	1649	17.0089	1357	17.0089	1076	17.0022	890	17.0022	960	17.0089	1404
											818.65	10.651	18.2883	7.80431	8.16341	10.1474	818.65	16.5678	5.33649	6.70435	7.10261	5.53669		17.0287	1941	17.0287	1294	17.0287	1431	17.0287	1483	17.0287	1574	17.0287	1319	17.0287	1061	17.0219	943	17.0219	960	17.0287	1368
											819.13	10.6394	18.2581	7.79452	8.14061	10.119	819.13	16.5641	5.30603	6.6981	7.08576	5.52482		17.0484	1919	17.0484	1350	17.0484	1484	17.0484	1454	17.0484	1722	17.0484	1288	17.0484	1062	17.0416	899	17.0416	915	17.0484	1314
											819.61	10.6244	18.2255	7.78385	8.11646	10.0884	819.61	16.56	5.27394	6.6911	7.06884	5.51394		17.0681	1972	17.0681	1328	17.0681	1430	17.0681	1468	17.0681	1726	17.0681	1325	17.0681	1030	17.0614	894	17.0614	1000	17.0681	1295
											820.09	10.6064	18.1917	7.77275	8.09204	10.0577	820.09	16.556	5.24156	6.68349	7.05294	5.50404		17.0879	1886	17.0879	1309	17.0879	1502	17.0879	1455	17.0879	1677	17.0879	1261	17.0879	1106	17.0811	913	17.0811	1047	17.0879	1346
											820.58	10.5867	18.1582	7.76181	8.06855	10.029	820.58	16.5529	5.21013	6.67554	7.03905	5.49482		17.1076	1915	17.1076	1303	17.1076	1401	17.1076	1491	17.1076	1728	17.1076	1298	17.1076	1076	17.1009	844	17.1009	1006	17.1076	1318
											821.06	10.5661	18.1258	7.75146	8.04662	10.0037	821.06	16.5503	5.17998	6.66711	7.0275	5.4857		17.1274	1889	17.1274	1335	17.1274	1426	17.1274	1489	17.1274	1633	17.1274	1269	17.1274	1120	17.1206	898	17.1206	940	17.1274	1308
											821.54	10.5449	18.0943	7.7415	8.02613	9.98187	821.54	16.5472	5.15016	6.65752	7.01772	5.47581		17.1471	1889	17.1471	1319	17.1471	1460	17.1471	1398	17.1471	1733	17.1471	1279	17.1471	1069	17.1403	895	17.1403	970	17.1471	1293
											822.02	10.5228	18.0624	7.73116	8.00636	9.96249	822.02	16.5418	5.11923	6.6456	7.00841	5.46425		17.1668	1824	17.1668	1261	17.1668	1419	17.1668	1460	17.1668	1679	17.1668	1303	17.1668	1104	17.1601	855	17.1601	1060	17.1668	1291
											822.5	10.4995	18.0296	7.71959	7.98663	9.94397	822.5	16.5333	5.08607	6.63026	6.99799	5.45053		17.1866	1852	17.1866	1308	17.1866	1402	17.1866	1419	17.1866	1675	17.1866	1339	17.1866	1081	17.1798	877	17.1798	1016	17.1866	1297
											822.99	10.4758	17.9959	7.7063	7.96664	9.92476	822.99	16.5221	5.05106	6.61114	6.98523	5.43476		17.2063	1838	17.2063	1223	17.2063	1473	17.2063	1439	17.2063	1743	17.2063	1319	17.2063	1100	17.1996	868	17.1996	1012	17.2063	1301
											823.47	10.4536	17.9627	7.69145	7.94694	9.90411	823.47	16.51	5.01601	6.58881	6.96973	5.41767		17.2261	1767	17.2261	1213	17.2261	1467	17.2261	1460	17.2261	1641	17.2261	1308	17.2261	1116	17.2193	880	17.2193	962	17.2261	1296
											823.95	10.4352	17.932	7.6758	7.92844	9.88196	823.95	16.4999	4.98367	6.56468	6.95183	5.40046		17.2458	1865	17.2458	1237	17.2458	1416	17.2458	1410	17.2458	1623	17.2458	1322	17.2458	1097	17.239	878	17.239	1042	17.2458	1367
											824.43	10.4225	17.9054	7.66023	7.91199	9.85863	824.43	16.494	4.9562	6.54031	6.9323	5.38426		17.2655	1855	17.2655	1311	17.2655	1390	17.2655	1463	17.2655	1635	17.2655	1319	17.2655	1099	17.2588	877	17.2588	988	17.2655	1357
											824.92	10.416	17.8832	7.64539	7.8977	9.83449	824.92	16.4931	4.93414	6.51685	6.91194	5.36975		17.2853	1825	17.2853	1269	17.2853	1400	17.2853	1433	17.2853	1625	17.2853	1258	17.2853	1031	17.2785	905	17.2785	998	17.2853	1199
											825.4	10.4139	17.8637	7.63132	7.88476	9.80939	825.4	16.4961	4.91595	6.49475	6.89108	5.35696		17.305	1861	17.305	1294	17.305	1425	17.305	1399	17.305	1694	17.305	1292	17.305	1122	17.2983	878	17.2983	989	17.305	1325
											825.88	10.413	17.8445	7.61767	7.87167	9.78301	825.88	16.5012	4.89849	6.47372	6.86968	5.34531		17.3248	1764	17.3248	1279	17.3248	1427	17.3248	1444	17.3248	1649	17.3248	1287	17.3248	1049	17.318	927	17.318	952	17.3248	1294
											826.36	10.4095	17.8227	7.60393	7.85687	9.7551	826.36	16.5065	4.87847	6.45319	6.84766	5.33401		17.3445	1832	17.3445	1214	17.3445	1387	17.3445	1444	17.3445	1541	17.3445	1342	17.3445	1092	17.3378	897	17.3378	986	17.3445	1293
											826.84	10.4011	17.7967	7.58995	7.83955	9.72588	826.84	16.5119	4.8537	6.43282	6.82511	5.3224		17.3643	1886	17.3643	1284	17.3643	1436	17.3643	1395	17.3643	1671	17.3643	1280	17.3643	1050	17.3575	930	17.3575	975	17.3643	1303
											827.33	10.3876	17.7666	7.57608	7.81987	9.69633	827.33	16.5186	4.82384	6.41277	6.80262	5.31026		17.384	1780	17.384	1295	17.384	1466	17.384	1404	17.384	1547	17.384	1280	17.384	1094	17.3772	872	17.3772	949	17.384	1215
											827.81	10.3708	17.7339	7.56305	7.799	9.66771	827.81	16.529	4.79022	6.39373	6.7811	5.29784		17.4037	1789	17.4037	1222	17.4037	1407	17.4037	1447	17.4037	1635	17.4037	1273	17.4037	1035	17.397	874	17.397	1015	17.4037	1338
											828.29	10.3538	17.7003	7.55151	7.77846	9.64116	828.29	16.5449	4.75488	6.3764	6.76143	5.28561		17.4235	1824	17.4235	1264	17.4235	1387	17.4235	1431	17.4235	1627	17.4235	1284	17.4235	1036	17.4167	849	17.4167	958	17.4235	1207
											828.77	10.3394	17.6674	7.54163	7.75932	9.61711	828.77	16.5661	4.71947	6.36108	6.74409	5.27406		17.4432	1773	17.4432	1329	17.4432	1340	17.4432	1389	17.4432	1619	17.4432	1314	17.4432	1075	17.4365	913	17.4365	964	17.4432	1314
											829.25	10.3292	17.6354	7.53284	7.74197	9.59501	829.25	16.5903	4.68449	6.34752	6.72892	5.26332		17.463	1758	17.463	1277	17.463	1406	17.463	1365	17.463	1602	17.463	1309	17.463	1094	17.4562	901	17.4562	983	17.463	1307
											829.74	10.3234	17.604	7.52412	7.72589	9.57365	829.74	16.6137	4.64964	6.33504	6.71519	5.25324		17.4827	1864	17.4827	1286	17.4827	1364	17.4827	1422	17.4827	1580	17.4827	1280	17.4827	1068	17.4759	894	17.4759	944	17.4827	1312
											830.22	10.3206	17.5723	7.5144	7.71011	9.55166	830.22	16.6324	4.61431	6.32296	6.70205	5.24348		17.5024	1909	17.5024	1240	17.5024	1306	17.5024	1379	17.5024	1569	17.5024	1238	17.5024	1112	17.4957	891	17.4957	984	17.5024	1247
											830.7	10.3194	17.5404	7.50323	7.69379	9.52814	830.7	16.6443	4.57863	6.31103	6.68895	5.23372		17.5222	1751	17.5222	1227	17.5222	1339	17.5222	1422	17.5222	1518	17.5222	1335	17.5222	1021	17.5154	871	17.5154	1001	17.5222	1202
											831.18	10.3185	17.5093	7.4908	7.67647	9.50305	831.18	16.6493	4.54362	6.29957	6.6759	5.22386		17.5419	1690	17.5419	1277	17.5419	1397	17.5419	1375	17.5419	1515	17.5419	1277	17.5419	1032	17.5352	880	17.5352	937	17.5419	1280
											831.66	10.3174	17.4804	7.47797	7.65826	9.47707	831.66	16.6491	4.51103	6.28923	6.66348	5.21399		17.5617	1821	17.5617	1270	17.5617	1297	17.5617	1429	17.5617	1555	17.5617	1322	17.5617	1111	17.5549	885	17.5549	965	17.5617	1220
											832.15	10.3156	17.4552	7.46577	7.63953	9.45118	832.15	16.646	4.48242	6.28053	6.65243	5.20426		17.5814	1826	17.5814	1264	17.5814	1329	17.5814	1418	17.5814	1494	17.5814	1321	17.5814	1031	17.5746	923	17.5746	1013	17.5814	1254
											832.63	10.3123	17.434	7.4548	7.62047	9.42605	832.63	16.6407	4.45827	6.27336	6.64318	5.19479		17.6011	1807	17.6011	1240	17.6011	1346	17.6011	1376	17.6011	1493	17.6011	1298	17.6011	1094	17.5944	871	17.5944	1008	17.6011	1198
											833.11	10.3061	17.4159	7.44508	7.60105	9.40182	833.11	16.6324	4.43768	6.26669	6.63562	5.18549		17.6209	1791	17.6209	1207	17.6209	1291	17.6209	1362	17.6209	1568	17.6209	1270	17.6209	1059	17.6141	827	17.6141	994	17.6209	1246
											833.59	10.2952	17.3992	7.43592	7.58104	9.37809	833.59	16.6187	4.41871	6.25903	6.62881	5.17619		17.6406	1780	17.6406	1240	17.6406	1365	17.6406	1320	17.6406	1482	17.6406	1299	17.6406	1065	17.6339	876	17.6339	981	17.6406	1263
											834.08	10.2781	17.3819	7.42652	7.56032	9.3543	834.08	16.5971	4.39915	6.24886	6.62162	5.16673		17.6604	1802	17.6604	1209	17.6604	1327	17.6604	1356	17.6604	1487	17.6604	1279	17.6604	1017	17.6536	855	17.6536	942	17.6604	1185
											834.56	10.2546	17.363	7.4164	7.5393	9.33014	834.56	16.5662	4.37759	6.23538	6.61308	5.15726		17.6801	1763	17.6801	1250	17.6801	1366	17.6801	1395	17.6801	1450	17.6801	1226	17.6801	1007	17.6733	879	17.6733	966	17.6801	1213
											835.04	10.2263	17.3424	7.40577	7.51901	9.30581	835.04	16.5268	4.3538	6.2189	6.60269	5.14813		17.6998	1802	17.6998	1206	17.6998	1330	17.6998	1374	17.6998	1563	17.6998	1216	17.6998	1049	17.6931	843	17.6931	970	17.6998	1230
											835.52	10.1957	17.3209	7.39538	7.50079	9.28191	835.52	16.4814	4.32861	6.20053	6.59077	5.13982		17.7196	1699	17.7196	1198	17.7196	1330	17.7196	1332	17.7196	1517	17.7196	1267	17.7196	1058	17.7128	835	17.7128	984	17.7196	1272
											836	10.166	17.2994	7.38612	7.48582	9.25898	836	16.4329	4.30311	6.18184	6.57793	5.13268		17.7393	1796	17.7393	1192	17.7393	1315	17.7393	1383	17.7393	1509	17.7393	1256	17.7393	1092	17.7326	834	17.7326	942	17.7393	1246
											836.49	10.1393	17.2786	7.3787	7.47443	9.23717	836.49	16.3833	4.27811	6.16415	6.56509	5.12666		17.7591	1806	17.7591	1174	17.7591	1336	17.7591	1309	17.7591	1449	17.7591	1250	17.7591	1047	17.7523	876	17.7523	884	17.7591	1245
											836.97	10.1162	17.2579	7.37315	7.46608	9.21608	836.97	16.3329	4.25361	6.14806	6.55277	5.12117		17.7788	1720	17.7788	1173	17.7788	1399	17.7788	1358	17.7788	1483	17.7788	1286	17.7788	1076	17.772	836	17.772	910	17.7788	1217
											837.45	10.0956	17.2366	7.36913	7.45936	9.19494	837.45	16.281	4.2292	6.13361	6.54121	5.11539		17.7985	1697	17.7985	1162	17.7985	1314	17.7985	1297	17.7985	1474	17.7985	1280	17.7985	1046	17.7918	873	17.7918	881	17.7985	1172
											837.93	10.0755	17.2142	7.36594	7.45262	9.17314	837.93	16.2263	4.20457	6.12045	6.53022	5.10851		17.8183	1712	17.8183	1177	17.8183	1313	17.8183	1252	17.8183	1490	17.8183	1253	17.8183	1073	17.8115	898	17.8115	945	17.8183	1212
											838.41	10.0535	17.1912	7.36317	7.44456	9.15055	838.41	16.1685	4.18013	6.10833	6.51951	5.10012		17.838	1754	17.838	1214	17.838	1294	17.838	1302	17.838	1448	17.838	1247	17.838	1106	17.8313	852	17.8313	947	17.838	1195
											838.9	10.0283	17.1688	7.36088	7.43459	9.12778	838.9	16.1085	4.15692	6.09749	6.50876	5.09043		17.8578	1706	17.8578	1170	17.8578	1310	17.8578	1251	17.8578	1550	17.8578	1272	17.8578	1027	17.851	857	17.851	907	17.8578	1215
											839.38	9.99923	17.1487	7.35933	7.42304	9.10589	839.38	16.0485	4.13625	6.08846	6.49784	5.08025		17.8775	1745	17.8775	1213	17.8775	1287	17.8775	1339	17.8775	1474	17.8775	1243	17.8775	1057	17.8707	902	17.8707	951	17.8775	1232
											839.86	9.96656	17.1323	7.35884	7.41067	9.08593	839.86	15.9905	4.11885	6.08175	6.48669	5.07058		17.8972	1752	17.8972	1132	17.8972	1306	17.8972	1312	17.8972	1387	17.8972	1234	17.8972	1009	17.8905	920	17.8905	920	17.8972	1204
											840.34	9.93073	17.1198	7.35933	7.39838	9.06852	840.34	15.9355	4.10435	6.07753	6.47519	5.06227		17.917	1729	17.917	1194	17.917	1313	17.917	1321	17.917	1414	17.917	1281	17.917	1058	17.9102	865	17.9102	973	17.917	1242
											840.83	9.89224	17.11	7.36015	7.3867	9.05362	840.83	15.8828	4.09133	6.07533	6.46337	5.05574		17.9367	1794	17.9367	1187	17.9367	1391	17.9367	1430	17.9367	1380	17.9367	1247	17.9367	1064	17.93	868	17.93	947	17.9367	1196
											841.31	9.85155	17.1014	7.36034	7.37595	9.0406	841.31	15.8303	4.078	6.07423	6.45131	5.05083		17.9565	1836	17.9565	1242	17.9565	1342	17.9565	1311	17.9565	1484	17.9565	1267	17.9565	1027	17.9497	867	17.9497	927	17.9565	1211
											841.79	9.8094	17.0924	7.35907	7.36622	9.02894	841.79	15.7763	4.06319	6.07336	6.4395	5.04703		17.9762	1741	17.9762	1184	17.9762	1310	17.9762	1279	17.9762	1493	17.9762	1221	17.9762	1061	17.9694	847	17.9694	913	17.9762	1161
											842.27	9.76707	17.0828	7.35609	7.35758	9.01831	842.27	15.7197	4.04714	6.07222	6.42875	5.0438		17.9959	1764	17.9959	1195	17.9959	1288	17.9959	1324	17.9959	1453	17.9959	1262	17.9959	1062	17.9892	831	17.9892	966	17.9959	1220
											842.75	9.72626	17.0736	7.35189	7.35024	9.00896	842.75	15.6614	4.0314	6.07095	6.42014	5.04076		18.0157	1682	18.0157	1228	18.0157	1302	18.0157	1280	18.0157	1456	18.0157	1200	18.0157	1015	18.0089	868	18.0089	940	18.0157	1197
											843.24	9.68871	17.0664	7.34756	7.34442	9.0014	843.24	15.6032	4.01823	6.07008	6.41464	5.03784		18.0354	1790	18.0354	1174	18.0354	1328	18.0354	1192	18.0354	1397	18.0354	1238	18.0354	1014	18.0287	831	18.0287	971	18.0354	1195
											843.72	9.65534	17.0624	7.34418	7.34009	8.99588	843.72	15.5472	4.00909	6.07018	6.41265	5.03516		18.0552	1799	18.0552	1200	18.0552	1256	18.0552	1312	18.0552	1447	18.0552	1270	18.0552	1067	18.0484	884	18.0484	922	18.0552	1176
											844.2	9.62589	17.0616	7.34214	7.33677	8.99203	844.2	15.4945	4.00396	6.07115	6.4136	5.03282		18.0749	1767	18.0749	1155	18.0749	1251	18.0749	1226	18.0749	1384	18.0749	1249	18.0749	1080	18.0681	847	18.0681	946	18.0749	1155
											844.68	9.59882	17.0622	7.34102	7.33364	8.98872	844.68	15.4447	4.00095	6.07211	6.41602	5.03067		18.0946	1676	18.0946	1183	18.0946	1284	18.0946	1222	18.0946	1449	18.0946	1264	18.0946	1013	18.0879	823	18.0879	1005	18.0946	1163
											845.16	9.57207	17.0617	7.33968	7.32977	8.98436	845.16	15.3962	3.99709	6.07162	6.41784	5.02829		18.1144	1759	18.1144	1083	18.1144	1307	18.1144	1232	18.1144	1443	18.1144	1267	18.1144	1046	18.1076	842	18.1076	915	18.1144	1118
											845.65	9.54373	17.0577	7.33685	7.32451	8.97756	845.65	15.3474	3.98965	6.06824	6.41715	5.02514		18.1341	1748	18.1341	1141	18.1341	1246	18.1341	1261	18.1341	1438	18.1341	1272	18.1341	1037	18.1274	840	18.1274	933	18.1341	1151
											846.13	9.51325	17.0493	7.33179	7.31786	8.96777	846.13	15.2973	3.97746	6.06123	6.41271	5.02078		18.1539	1707	18.1539	1214	18.1539	1251	18.1539	1246	18.1539	1457	18.1539	1250	18.1539	1027	18.1471	859	18.1471	910	18.1539	1197
											846.61	9.48158	17.0374	7.32471	7.31045	8.95545	846.61	15.2467	3.96133	6.05091	6.40451	5.0152		18.1736	1799	18.1736	1191	18.1736	1279	18.1736	1273	18.1736	1437	18.1736	1269	18.1736	1073	18.1668	838	18.1668	930	18.1736	1151
											847.09	9.45071	17.0246	7.31682	7.3032	8.94206	847.09	15.1976	3.94376	6.03861	6.39365	5.00879		18.1933	1748	18.1933	1197	18.1933	1302	18.1933	1271	18.1933	1443	18.1933	1288	18.1933	1004	18.1866	854	18.1866	971	18.1933	1190
											847.58	9.42297	17.0136	7.30972	7.29691	8.92929	847.58	15.1521	3.9277	6.02616	6.38195	5.00233		18.2131	1789	18.2131	1207	18.2131	1359	18.2131	1294	18.2131	1377	18.2131	1281	18.2131	974	18.2063	822	18.2063	972	18.2131	1156
											848.06	9.39983	17.0065	7.30487	7.2918	8.91847	848.06	15.1114	3.9154	6.01514	6.37126	4.99669		18.2328	1806	18.2328	1178	18.2328	1324	18.2328	1372	18.2328	1406	18.2328	1248	18.2328	1047	18.2261	832	18.2261	956	18.2328	1187
											848.54	9.38155	17.0035	7.30302	7.28751	8.91021	848.54	15.0756	3.90752	6.00642	6.36301	4.99268		18.2526	1719	18.2526	1180	18.2526	1319	18.2526	1297	18.2526	1411	18.2526	1269	18.2526	1033	18.2458	821	18.2458	983	18.2526	1161
											849.02	9.36713	17.0037	7.304	7.28333	8.90425	849.02	15.0433	3.9034	5.99995	6.35771	4.99074		18.2723	1735	18.2723	1163	18.2723	1217	18.2723	1292	18.2723	1450	18.2723	1273	18.2723	1053	18.2655	879	18.2655	953	18.2723	1105
											849.5	9.3549	17.0052	7.30713	7.27878	8.89994	849.5	15.013	3.90173	5.99522	6.35523	4.99104		18.292	1739	18.292	1188	18.292	1295	18.292	1270	18.292	1427	18.292	1336	18.292	1022	18.2853	874	18.2853	903	18.292	1152
											849.99	9.34338	17.0068	7.31155	7.27399	8.89676	849.99	14.9836	3.90149	5.99157	6.35481	4.9934		18.3118	1683	18.3118	1245	18.3118	1214	18.3118	1285	18.3118	1408	18.3118	1239	18.3118	1058	18.305	832	18.305	974	18.3118	1168
											850.47	9.33166	17.0081	7.31674	7.26965	8.89457	850.47	14.9555	3.90253	5.9889	6.35553	4.99751		18.3315	1729	18.3315	1122	18.3315	1250	18.3315	1242	18.3315	1406	18.3315	1335	18.3315	1024	18.3248	890	18.3248	950	18.3315	1159
											850.95	9.31956	17.0099	7.32267	7.26682	8.89368	850.95	14.9296	3.90549	5.98753	6.35649	5.00291		18.3513	1768	18.3513	1188	18.3513	1284	18.3513	1260	18.3513	1331	18.3513	1252	18.3513	1035	18.3445	848	18.3445	965	18.3513	1156
											851.43	9.30724	17.0134	7.32957	7.26627	8.89431	851.43	14.9072	3.91098	5.98823	6.35686	5.00918		18.371	1776	18.371	1210	18.371	1329	18.371	1307	18.371	1442	18.371	1285	18.371	1045	18.3643	874	18.3643	961	18.371	1137
											851.91	9.29472	17.0194	7.33761	7.26817	8.89655	851.91	14.8885	3.91904	5.99173	6.35595	5.0158		18.3908	1777	18.3908	1189	18.3908	1252	18.3908	1307	18.3908	1415	18.3908	1250	18.3908	1057	18.384	778	18.384	898	18.3908	1159
											852.4	9.28189	17.0277	7.34653	7.27182	8.89979	852.4	14.8726	3.92858	5.99825	6.35323	5.02228		18.4105	1758	18.4105	1235	18.4105	1279	18.4105	1310	18.4105	1415	18.4105	1255	18.4105	1046	18.4037	789	18.4037	942	18.4105	1129
											852.88	9.26855	17.037	7.35577	7.27621	8.90316	852.88	14.8576	3.93793	6.00741	6.3485	5.02824		18.4302	1719	18.4302	1198	18.4302	1272	18.4302	1245	18.4302	1412	18.4302	1305	18.4302	1046	18.4235	838	18.4235	993	18.4302	1211
											853.36	9.25506	17.0462	7.36446	7.28053	8.90584	853.36	14.8418	3.94551	6.01838	6.34212	5.03353		18.45	1798	18.45	1242	18.45	1231	18.45	1330	18.45	1401	18.45	1237	18.45	1091	18.4432	851	18.4432	1008	18.45	1207
											853.84	9.24242	17.0543	7.37202	7.28461	8.90758	853.84	14.8244	3.95078	6.03033	6.33506	5.03831		18.4697	1723	18.4697	1173	18.4697	1289	18.4697	1259	18.4697	1415	18.4697	1301	18.4697	1151	18.463	884	18.463	958	18.4697	1117
											854.32	9.23237	17.0617	7.37831	7.28914	8.90893	854.32	14.8063	3.95458	6.0427	6.32892	5.04291		18.4895	1760	18.4895	1209	18.4895	1226	18.4895	1297	18.4895	1386	18.4895	1352	18.4895	1028	18.4827	849	18.4827	954	18.4895	1196
											854.81	9.22665	17.0695	7.38364	7.29534	8.91092	854.81	14.7894	3.95883	6.05533	6.32542	5.04787		18.5092	1717	18.5092	1162	18.5092	1293	18.5092	1291	18.5092	1374	18.5092	1333	18.5092	1035	18.5024	823	18.5024	919	18.5092	1178
											855.29	9.2262	17.0791	7.38854	7.30418	8.9147	855.29	14.7759	3.96545	6.06834	6.32597	5.0536		18.5289	1690	18.5289	1170	18.5289	1279	18.5289	1334	18.5289	1433	18.5289	1218	18.5289	1081	18.5222	868	18.5222	931	18.5289	1155
											855.77	9.23063	17.0913	7.39357	7.31589	8.92086	855.77	14.767	3.97551	6.08195	6.33121	5.06024		18.5487	1779	18.5487	1224	18.5487	1296	18.5487	1277	18.5487	1401	18.5487	1255	18.5487	989	18.5419	883	18.5419	973	18.5487	1153
											856.25	9.23799	17.1059	7.39886	7.32973	8.92923	856.25	14.7625	3.98886	6.09616	6.34081	5.06758		18.5684	1733	18.5684	1195	18.5684	1205	18.5684	1232	18.5684	1451	18.5684	1246	18.5684	1101	18.5617	891	18.5617	932	18.5684	1181
											856.74	9.24557	17.1222	7.40434	7.34435	8.93889	856.74	14.7606	4.00426	6.11061	6.35354	5.07531		18.5882	1741	18.5882	1177	18.5882	1306	18.5882	1209	18.5882	1457	18.5882	1251	18.5882	1082	18.5814	869	18.5814	971	18.5882	1149
											857.22	9.25093	17.1389	7.40993	7.35835	8.94872	857.22	14.7593	4.02029	6.1249	6.36778	5.08305		18.6079	1741	18.6079	1134	18.6079	1213	18.6079	1224	18.6079	1395	18.6079	1263	18.6079	1072	18.6011	851	18.6011	987	18.6079	1103
											857.7	9.25275	17.1556	7.41595	7.37097	8.95797	857.7	14.7572	4.03639	6.13873	6.38201	5.09068		18.6276	1751	18.6276	1185	18.6276	1287	18.6276	1277	18.6276	1368	18.6276	1315	18.6276	994	18.6209	893	18.6209	923	18.6276	1142
											858.18	9.25138	17.1728	7.42311	7.38245	8.96655	858.18	14.7541	4.05313	6.15205	6.3952	5.09841		18.6474	1694	18.6474	1228	18.6474	1297	18.6474	1258	18.6474	1359	18.6474	1240	18.6474	1072	18.6406	860	18.6406	931	18.6474	1165
											858.66	9.24845	17.1916	7.43248	7.39374	8.97491	858.66	14.7514	4.07207	6.16511	6.40694	5.10673		18.6671	1761	18.6671	1190	18.6671	1219	18.6671	1236	18.6671	1424	18.6671	1267	18.6671	1054	18.6604	859	18.6604	957	18.6671	1172
											859.15	9.24596	17.2131	7.44494	7.40595	8.98371	859.15	14.7511	4.09473	6.17822	6.41732	5.11607		18.6869	1752	18.6869	1175	18.6869	1293	18.6869	1308	18.6869	1438	18.6869	1345	18.6869	1025	18.6801	902	18.6801	1015	18.6869	1120
											859.63	9.24541	17.2379	7.46073	7.41968	8.99326	859.63	14.7548	4.12177	6.19157	6.42655	5.12667		18.7066	1732	18.7066	1182	18.7066	1297	18.7066	1299	18.7066	1425	18.7066	1295	18.7066	1054	18.6998	877	18.6998	969	18.7066	1128
											860.11	9.24728	17.2651	7.47931	7.43475	9.00324	860.11	14.7628	4.15243	6.20511	6.43481	5.13836		18.7263	1786	18.7263	1165	18.7263	1224	18.7263	1246	18.7263	1417	18.7263	1288	18.7263	1063	18.7196	838	18.7196	950	18.7263	1238
											860.59	9.25107	17.293	7.49944	7.45038	9.01302	860.59	14.7743	4.18491	6.21854	6.44202	5.1507		18.7461	1743	18.7461	1207	18.7461	1241	18.7461	1261	18.7461	1418	18.7461	1315	18.7461	1075	18.7393	841	18.7393	991	18.7461	1121
											861.07	9.25591	17.3202	7.51955	7.46574	9.02206	861.07	14.7875	4.21719	6.23175	6.44832	5.16322		18.7658	1789	18.7658	1172	18.7658	1301	18.7658	1244	18.7658	1370	18.7658	1297	18.7658	1059	18.7591	911	18.7591	982	18.7658	1170
											861.56	9.26128	17.3457	7.53848	7.48064	9.03051	861.56	14.8008	4.24817	6.2449	6.45398	5.17558		18.7856	1741	18.7856	1138	18.7856	1341	18.7856	1271	18.7856	1474	18.7856	1233	18.7856	975	18.7788	861	18.7788	950	18.7856	1160
											862.04	9.26727	17.37	7.55563	7.49575	9.03947	862.04	14.8134	4.27817	6.25862	6.45976	5.18785		18.8053	1778	18.8053	1244	18.8053	1292	18.8053	1355	18.8053	1366	18.8053	1302	18.8053	1027	18.7985	891	18.7985	952	18.8053	1196
											862.52	9.27441	17.3945	7.57126	7.51241	9.05073	862.52	14.8252	4.30869	6.2738	6.46674	5.20051		18.825	1801	18.825	1222	18.825	1326	18.825	1298	18.825	1480	18.825	1304	18.825	1082	18.8183	876	18.8183	908	18.825	1205
											863	9.2831	17.421	7.58591	7.53207	9.06605	863	14.8369	4.34148	6.29119	6.47588	5.21414		18.8448	1660	18.8448	1134	18.8448	1222	18.8448	1286	18.8448	1484	18.8448	1321	18.8448	1034	18.838	869	18.838	1029	18.8448	1169
											863.49	9.293	17.4503	7.60012	7.5554	9.08637	863.49	14.8486	4.37752	6.31116	6.48786	5.22939		18.8645	1801	18.8645	1142	18.8645	1304	18.8645	1266	18.8645	1477	18.8645	1318	18.8645	1042	18.8578	861	18.8578	958	18.8645	1244
											863.97	9.30299	17.482	7.61404	7.58213	9.11137	863.97	14.8603	4.41631	6.33342	6.50267	5.2466		18.8843	1805	18.8843	1257	18.8843	1261	18.8843	1330	18.8843	1454	18.8843	1354	18.8843	1005	18.8775	898	18.8775	985	18.8843	1153
											864.45	9.31171	17.5146	7.62743	7.61112	9.13946	864.45	14.8715	4.45623	6.35726	6.5197	5.26575		18.904	1759	18.904	1207	18.904	1294	18.904	1310	18.904	1388	18.904	1337	18.904	1051	18.8972	853	18.8972	1089	18.904	1119
											864.93	9.31818	17.5461	7.64003	7.64096	9.16845	864.93	14.8818	4.49529	6.382	6.53802	5.2867		18.9237	1714	18.9237	1236	18.9237	1329	18.9237	1247	18.9237	1493	18.9237	1315	18.9237	1058	18.917	884	18.917	1031	18.9237	1168
											865.41	9.32272	17.5753	7.65189	7.67072	9.19649	865.41	14.8912	4.5323	6.40725	6.55679	5.30914		18.9435	1808	18.9435	1190	18.9435	1351	18.9435	1367	18.9435	1452	18.9435	1328	18.9435	1082	18.9367	851	18.9367	1011	18.9435	1179
											865.9	9.32706	17.6022	7.66357	7.70038	9.22265	865.9	14.9008	4.56763	6.43325	6.57555	5.33281		18.9632	1815	18.9632	1207	18.9632	1307	18.9632	1325	18.9632	1475	18.9632	1399	18.9632	1103	18.9565	848	18.9565	1028	18.9632	1205
											866.38	9.33356	17.6281	7.67609	7.73077	9.24724	866.38	14.912	4.60287	6.46056	6.59437	5.35748		18.983	1861	18.983	1280	18.983	1297	18.983	1268	18.983	1476	18.983	1311	18.983	1040	18.9762	876	18.9762	993	18.983	1182
											866.86	9.34431	17.6547	7.69045	7.76315	9.2714	866.86	14.9263	4.64015	6.48984	6.61368	5.38281		19.0027	1718	19.0027	1218	19.0027	1353	19.0027	1411	19.0027	1502	19.0027	1321	19.0027	1088	18.9959	832	18.9959	978	19.0027	1200
											867.34	9.36007	17.6832	7.70718	7.79832	9.29645	867.34	14.9441	4.68095	6.52126	6.63399	5.40836		19.0224	1748	19.0224	1215	19.0224	1358	19.0224	1270	19.0224	1551	19.0224	1275	19.0224	1048	19.0157	910	19.0157	1039	19.0224	1202
											867.82	9.37985	17.7141	7.72614	7.83642	9.32321	867.82	14.9646	4.72536	6.55443	6.65576	5.43352		19.0422	1740	19.0422	1216	19.0422	1305	19.0422	1347	19.0422	1418	19.0422	1318	19.0422	1059	19.0354	911	19.0354	986	19.0422	1210
											868.31	9.40136	17.7464	7.74647	7.8767	9.3518	868.31	14.9863	4.77205	6.58839	6.67926	5.45784		19.0619	1761	19.0619	1203	19.0619	1337	19.0619	1309	19.0619	1519	19.0619	1365	19.0619	1131	19.0552	894	19.0552	1007	19.0619	1176
											868.79	9.4221	17.7791	7.76709	7.91819	9.38181	868.79	15.0075	4.8192	6.62213	6.70467	5.48116		19.0817	1809	19.0817	1259	19.0817	1288	19.0817	1342	19.0817	1531	19.0817	1392	19.0817	1161	19.0749	890	19.0749	927	19.0817	1141
											869.27	9.44039	17.8113	7.78728	7.96004	9.41273	869.27	15.0274	4.86529	6.65492	6.73213	5.50391		19.1014	1797	19.1014	1204	19.1014	1317	19.1014	1342	19.1014	1433	19.1014	1370	19.1014	1087	19.0946	920	19.0946	1062	19.1014	1154
											869.75	9.45614	17.8433	7.80698	8.00212	9.44453	869.75	15.0463	4.91012	6.68682	6.76192	5.52692		19.1211	1825	19.1211	1240	19.1211	1333	19.1211	1323	19.1211	1389	19.1211	1321	19.1211	1130	19.1144	912	19.1144	984	19.1211	1237
											870.23	9.47066	17.8761	7.82666	8.04472	9.47758	870.23	15.0656	4.95457	6.71813	6.79414	5.55142		19.1409	1820	19.1409	1208	19.1409	1424	19.1409	1375	19.1409	1551	19.1409	1396	19.1409	1120	19.1341	896	19.1341	979	19.1409	1267
											870.72	9.48586	17.9108	7.8472	8.08829	9.51261	870.72	15.0865	5.00011	6.74947	6.82861	5.57835		19.1606	1727	19.1606	1294	19.1606	1405	19.1606	1353	19.1606	1490	19.1606	1330	19.1606	1112	19.1539	1012	19.1539	1070	19.1606	1219
											871.2	9.50329	17.9482	7.86922	8.13289	9.55016	871.2	15.11	5.04771	6.78107	6.8646	5.60811		19.1804	1783	19.1804	1223	19.1804	1349	19.1804	1367	19.1804	1488	19.1804	1332	19.1804	1108	19.1736	849	19.1736	969	19.1804	1249
											871.68	9.52355	17.9881	7.89284	8.17783	9.59016	871.68	15.1355	5.09728	6.81268	6.90088	5.64032		19.2001	1795	19.2001	1225	19.2001	1372	19.2001	1376	19.2001	1522	19.2001	1395	19.2001	1118	19.1933	943	19.1933	1066	19.2001	1262
											872.16	9.54629	18.0291	7.91776	8.22205	9.63196	872.16	15.162	5.14764	6.84366	6.93601	5.67391		19.2198	1911	19.2198	1217	19.2198	1385	19.2198	1376	19.2198	1565	19.2198	1375	19.2198	1079	19.2131	938	19.2131	999	19.2198	1268
											872.65	9.57082	18.07	7.94342	8.26463	9.6746	872.65	15.188	5.19724	6.87344	6.96883	5.70758		19.2396	1785	19.2396	1273	19.2396	1395	19.2396	1389	19.2396	1559	19.2396	1385	19.2396	1032	19.2328	850	19.2328	1018	19.2396	1231
											873.13	9.59681	18.1098	7.96951	8.3054	9.71727	873.13	15.2127	5.24509	6.90195	6.99891	5.74025		19.2593	1843	19.2593	1296	19.2593	1395	19.2593	1354	19.2593	1646	19.2593	1336	19.2593	1132	19.2526	922	19.2526	994	19.2593	1226
											873.61	9.62473	18.1489	7.99614	8.34515	9.75973	873.61	15.2364	5.29136	6.92992	7.02659	5.77137		19.2791	1833	19.2791	1304	19.2791	1401	19.2791	1392	19.2791	1588	19.2791	1328	19.2791	1126	19.2723	918	19.2723	1068	19.2791	1255
											874.09	9.65542	18.1883	8.02374	8.38535	9.80225	874.09	15.2599	5.33748	6.95844	7.05284	5.80106		19.2988	1771	19.2988	1293	19.2988	1406	19.2988	1404	19.2988	1518	19.2988	1378	19.2988	1092	19.292	940	19.292	1019	19.2988	1296
											874.57	9.68961	18.2296	8.05279	8.42737	9.84542	874.57	15.2843	5.38519	6.98865	7.07864	5.82983		19.3186	1913	19.3186	1220	19.3186	1424	19.3186	1333	19.3186	1518	19.3186	1400	19.3186	1088	19.3118	945	19.3118	1088	19.3186	1281
											875.06	9.72707	18.2737	8.08325	8.47166	9.88961	875.06	15.3096	5.43584	7.0211	7.10455	5.85824		19.3383	1872	19.3383	1229	19.3383	1414	19.3383	1436	19.3383	1546	19.3383	1362	19.3383	1135	19.3315	896	19.3315	1085	19.3383	1262
											875.54	9.76634	18.3205	8.11461	8.51752	9.93465	875.54	15.3353	5.48962	7.05561	7.13042	5.88664		19.358	1861	19.358	1233	19.358	1359	19.358	1398	19.358	1574	19.358	1380	19.358	1164	19.3513	940	19.3513	1009	19.358	1307
											876.02	9.80527	18.3694	8.14595	8.56341	9.97993	876.02	15.3602	5.54572	7.0913	7.15551	5.91514		19.3778	1811	19.3778	1237	19.3778	1384	19.3778	1363	19.3778	1553	19.3778	1310	19.3778	1136	19.371	972	19.371	1019	19.3778	1336
											876.5	9.84203	18.4193	8.17653	8.60758	10.0247	876.5	15.3838	5.60294	7.1272	7.17912	5.94362		19.3975	1841	19.3975	1244	19.3975	1392	19.3975	1420	19.3975	1572	19.3975	1361	19.3975	1168	19.3908	962	19.3908	1061	19.3975	1247
											876.98	9.8761	18.4698	8.2063	8.6493	10.0688	876.98	15.4063	5.66051	7.16285	7.201	5.97211		19.4173	1885	19.4173	1311	19.4173	1444	19.4173	1338	19.4173	1633	19.4173	1339	19.4173	1104	19.4105	969	19.4105	1051	19.4173	1280
											877.47	9.90884	18.5215	8.23601	8.68922	10.1125	877.47	15.4296	5.71873	7.19862	7.22171	6.00085		19.437	1908	19.437	1303	19.437	1391	19.437	1457	19.437	1611	19.437	1296	19.437	1138	19.4302	927	19.4302	1025	19.437	1282
											877.95	9.94286	18.5756	8.26717	8.72924	10.1569	877.95	15.4564	5.7789	7.23559	7.2426	6.03029		19.4567	1955	19.4567	1265	19.4567	1413	19.4567	1433	19.4567	1586	19.4567	1375	19.4567	1103	19.45	941	19.45	1028	19.4567	1270
											878.43	9.98133	18.6335	8.3013	8.77164	10.2031	878.43	15.4892	5.84235	7.27508	7.26524	6.06086		19.4765	1900	19.4765	1308	19.4765	1438	19.4765	1493	19.4765	1638	19.4765	1368	19.4765	1205	19.4697	994	19.4697	988	19.4765	1331
											878.91	10.0264	18.6956	8.33932	8.81819	10.252	878.91	15.5291	5.90993	7.31807	7.29082	6.0929		19.4962	1854	19.4962	1331	19.4962	1453	19.4962	1464	19.4962	1633	19.4962	1430	19.4962	1180	19.4895	962	19.4895	1035	19.4962	1353
											879.4	10.0786	18.7613	8.38126	8.86954	10.3035	879.4	15.5756	5.98123	7.36479	7.31989	6.12644		19.516	1852	19.516	1285	19.516	1377	19.516	1454	19.516	1669	19.516	1398	19.516	1166	19.5092	948	19.5092	1057	19.516	1407
											879.88	10.137	18.8291	8.42633	8.92502	10.3571	879.88	15.6269	6.05493	7.41486	7.35213	6.16142		19.5357	1911	19.5357	1249	19.5357	1484	19.5357	1450	19.5357	1584	19.5357	1405	19.5357	1219	19.5289	994	19.5289	1098	19.5357	1406
											880.36	10.1996	18.8978	8.4736	8.98354	10.4122	880.36	15.681	6.12963	7.46774	7.38695	6.19786		19.5554	2009	19.5554	1337	19.5554	1402	19.5554	1491	19.5554	1645	19.5554	1436	19.5554	1243	19.5487	1006	19.5487	1081	19.5554	1353
											880.84	10.2649	18.9669	8.52251	9.04423	10.4687	880.84	15.7368	6.20468	7.52306	7.4238	6.23615		19.5752	1957	19.5752	1315	19.5752	1479	19.5752	1422	19.5752	1609	19.5752	1311	19.5752	1183	19.5684	955	19.5684	1091	19.5752	1392
											881.32	10.3325	19.0374	8.57336	9.10717	10.5274	881.32	15.7948	6.28088	7.58112	7.46266	6.27696		19.5949	1902	19.5949	1403	19.5949	1504	19.5949	1437	19.5949	1789	19.5949	1414	19.5949	1134	19.5882	999	19.5882	1076	19.5949	1411
											881.81	10.403	19.1114	8.62717	9.17336	10.5897	881.81	15.8568	6.36007	7.64251	7.50395	6.32104		19.6147	1871	19.6147	1394	19.6147	1527	19.6147	1489	19.6147	1624	19.6147	1443	19.6147	1155	19.6079	952	19.6079	1117	19.6147	1337
											882.29	10.4774	19.1911	8.68501	9.24422	10.6571	882.29	15.9246	6.44424	7.70776	7.54829	6.36879		19.6344	1943	19.6344	1308	19.6344	1503	19.6344	1518	19.6344	1682	19.6344	1421	19.6344	1200	19.6276	998	19.6276	1131	19.6344	1356
											882.77	10.5561	19.2777	8.74747	9.32062	10.7307	882.77	15.9994	6.53455	7.77673	7.596	6.42001		19.6541	1981	19.6541	1395	19.6541	1523	19.6541	1471	19.6541	1723	19.6541	1476	19.6541	1218	19.6474	1048	19.6474	1096	19.6541	1418
											883.25	10.6389	19.3708	8.81401	9.4025	10.8102	883.25	16.081	6.63082	7.84834	7.64693	6.4738		19.6739	1955	19.6739	1312	19.6739	1527	19.6739	1455	19.6739	1771	19.6739	1450	19.6739	1188	19.6671	1007	19.6671	1047	19.6739	1449
											883.73	10.7243	19.469	8.8833	9.48882	10.895	883.73	16.1675	6.73159	7.92077	7.70038	6.52904		19.6936	1985	19.6936	1391	19.6936	1469	19.6936	1476	19.6936	1752	19.6936	1489	19.6936	1221	19.6869	1075	19.6869	1086	19.6936	1384
											884.22	10.8112	19.5704	8.95364	9.57829	10.9837	884.22	16.257	6.83514	7.99238	7.75557	6.58472		19.7134	1986	19.7134	1329	19.7134	1560	19.7134	1442	19.7134	1686	19.7134	1416	19.7134	1209	19.7066	993	19.7066	1222	19.7134	1409
											884.7	10.8989	19.6736	9.02384	9.67005	11.0756	884.7	16.3481	6.94056	8.06218	7.81213	6.64079		19.7331	2044	19.7331	1423	19.7331	1521	19.7331	1505	19.7331	1739	19.7331	1438	19.7331	1146	19.7263	1045	19.7263	1083	19.7331	1420
											885.18	10.9885	19.7788	9.09373	9.76427	11.1708	885.18	16.441	7.04836	8.13057	7.87022	6.69794		19.7528	1995	19.7528	1447	19.7528	1520	19.7528	1517	19.7528	1783	19.7528	1388	19.7528	1188	19.7461	977	19.7461	1195	19.7528	1405
											885.66	11.082	19.8874	9.16419	9.8621	11.2699	885.66	16.5371	7.1602	8.19901	7.93072	6.75772		19.7726	2030	19.7726	1400	19.7726	1550	19.7726	1470	19.7726	1767	19.7726	1455	19.7726	1223	19.7658	1050	19.7658	1151	19.7726	1431
											886.15	11.1814	20.0009	9.23663	9.96486	11.3735	886.15	16.6383	7.27791	8.2694	7.9945	6.82159		19.7923	2157	19.7923	1434	19.7923	1610	19.7923	1613	19.7923	1806	19.7923	1396	19.7923	1232	19.7856	1000	19.7856	1187	19.7923	1391
											886.63	11.288	20.1203	9.3122	10.0733	11.4818	886.63	16.7457	7.40231	8.3432	8.06213	6.89042		19.8121	2042	19.8121	1436	19.8121	1618	19.8121	1575	19.8121	1841	19.8121	1496	19.8121	1271	19.8053	1020	19.8053	1225	19.8121	1398
											887.11	11.4012	20.2449	9.39125	10.187	11.5935	887.11	16.8589	7.53256	8.42093	8.13345	6.96394		19.8318	2056	19.8318	1462	19.8318	1587	19.8318	1528	19.8318	1744	19.8318	1527	19.8318	1240	19.825	1029	19.825	1161	19.8318	1387
											887.59	11.5189	20.3731	9.47319	10.3043	11.7066	887.59	16.9762	7.66634	8.50197	8.20763	7.04094		19.8515	2051	19.8515	1439	19.8515	1573	19.8515	1564	19.8515	1843	19.8515	1466	19.8515	1285	19.8448	1053	19.8448	1197	19.8515	1439
											888.07	11.6384	20.5028	9.55687	10.4233	11.8192	888.07	17.0952	7.80092	8.58508	8.28362	7.11965		19.8713	1962	19.8713	1373	19.8713	1558	19.8713	1695	19.8713	1794	19.8713	1502	19.8713	1195	19.8645	1054	19.8645	1147	19.8713	1490
											888.56	11.7576	20.6325	9.64125	10.5425	11.9301	888.56	17.2145	7.93438	8.66923	8.36057	7.19855		19.891	2041	19.891	1428	19.891	1617	19.891	1630	19.891	1858	19.891	1496	19.891	1278	19.8843	1001	19.8843	1109	19.891	1434
											889.04	11.8761	20.7621	9.72588	10.6613	12.0394	889.04	17.3337	8.06638	8.75394	8.43829	7.27674		19.9108	2083	19.9108	1403	19.9108	1630	19.9108	1628	19.9108	1853	19.9108	1513	19.9108	1238	19.904	1067	19.904	1125	19.9108	1470
											889.52	11.9947	20.8928	9.81084	10.7803	12.1486	889.52	17.4538	8.1981	8.83954	8.51714	7.3541		19.9305	2058	19.9305	1396	19.9305	1625	19.9305	1608	19.9305	1845	19.9305	1458	19.9305	1285	19.9237	1046	19.9237	1207	19.9305	1520
											890	12.1145	21.0254	9.89634	10.9002	12.2595	890	17.5759	8.33089	8.92651	8.59743	7.43077		19.9502	2085	19.9502	1424	19.9502	1563	19.9502	1626	19.9502	1905	19.9502	1500	19.9502	1270	19.9435	1032	19.9435	1253	19.9502	1479
											890.48	12.236	21.16	9.98215	11.0207	12.373	890.48	17.7006	8.46528	9.015	8.67911	7.50677		19.97	2138	19.97	1510	19.97	1647	19.97	1642	19.97	1860	19.97	1569	19.97	1265	19.9632	1109	19.9632	1141	19.97	1520
											890.97	12.3581	21.295	10.0673	11.1404	12.4885	890.97	17.8269	8.59992	9.10433	8.76132	7.5815		19.9897	2075	19.9897	1462	19.9897	1627	19.9897	1548	19.9897	1871	19.9897	1529	19.9897	1320	19.983	1010	19.983	1198	19.9897	1554
											891.45	12.4783	21.4275	10.1499	11.2568	12.6039	891.45	17.9523	8.73202	9.19305	8.84248	7.6539		20.0095	2123	20.0095	1457	20.0095	1746	20.0095	1722	20.0095	1927	20.0095	1587	20.0095	1340	20.0027	1108	20.0027	1163	20.0095	1505
											891.93	12.5936	21.5544	10.2283	11.3671	12.7166	891.93	18.0742	8.85825	9.27942	8.92089	7.72289		20.0292	2218	20.0292	1471	20.0292	1651	20.0292	1667	20.0292	1953	20.0292	1539	20.0292	1369	20.0224	1019	20.0224	1260	20.0292	1548
											892.41	12.7019	21.6737	10.3014	11.4696	12.824	892.41	18.1904	8.97635	9.3621	8.99526	7.7878		20.0489	2182	20.0489	1521	20.0489	1764	20.0489	1689	20.0489	1951	20.0489	1458	20.0489	1298	20.0422	1126	20.0422	1152	20.0489	1599
											892.89	12.8026	21.7852	10.3689	11.5643	12.9249	892.89	18.3002	9.08578	9.4405	9.06507	7.84883		20.0687	2165	20.0687	1450	20.0687	1679	20.0687	1689	20.0687	1921	20.0687	1532	20.0687	1347	20.0619	1044	20.0619	1248	20.0687	1601
											893.38	12.8965	21.8903	10.4314	11.6524	13.0188	893.38	18.4042	9.18771	9.51462	9.13038	7.90662		20.0884	2178	20.0884	1501	20.0884	1763	20.0884	1766	20.0884	1997	20.0884	1591	20.0884	1338	20.0817	1081	20.0817	1232	20.0884	1575
											893.86	12.9851	21.9905	10.4899	11.7357	13.106	893.86	18.503	9.28374	9.58441	9.19135	7.96182		20.1082	2248	20.1082	1476	20.1082	1763	20.1082	1650	20.1082	1974	20.1082	1554	20.1082	1373	20.1014	1064	20.1014	1259	20.1082	1560
											894.34	13.0689	22.0864	10.5442	11.8148	13.1859	894.34	18.5963	9.37463	9.64913	9.24763	8.0144		20.1279	2234	20.1279	1544	20.1279	1760	20.1279	1671	20.1279	1958	20.1279	1614	20.1279	1385	20.1211	1080	20.1211	1198	20.1279	1598
											894.82	13.1467	22.1762	10.5934	11.8887	13.2572	894.82	18.6822	9.45929	9.70703	9.29825	8.06326		20.1476	2296	20.1476	1587	20.1476	1772	20.1476	1730	20.1476	2053	20.1476	1556	20.1476	1348	20.1409	1105	20.1409	1255	20.1476	1597
											895.31	13.216	22.2572	10.6357	11.9547	13.3174	895.31	18.7576	9.53516	9.75569	9.3416	8.10654		20.1674	2286	20.1674	1585	20.1674	1727	20.1674	1803	20.1674	2072	20.1674	1622	20.1674	1352	20.1606	1143	20.1606	1178	20.1674	1621
											895.79	13.2737	22.3259	10.6694	12.01	13.3644	895.79	18.8195	9.59928	9.79303	9.37644	8.14238		20.1871	2252	20.1871	1503	20.1871	1788	20.1871	1650	20.1871	2054	20.1871	1594	20.1871	1314	20.1804	1124	20.1804	1210	20.1871	1623
											896.27	13.3178	22.3805	10.6938	12.0525	13.3972	896.27	18.8659	9.64978	9.81798	9.40234	8.1697		20.2069	2237	20.2069	1586	20.2069	1811	20.2069	1705	20.2069	1972	20.2069	1465	20.2069	1427	20.2001	1128	20.2001	1283	20.2069	1521
											896.75	13.348	22.421	10.7092	12.0816	13.4164	896.75	18.897	9.68657	9.83129	9.41999	8.18864		20.2266	2285	20.2266	1559	20.2266	1816	20.2266	1769	20.2266	2041	20.2266	1621	20.2266	1395	20.2198	1158	20.2198	1305	20.2266	1612
											897.23	13.3655	22.4492	10.7173	12.0984	13.4242	897.23	18.9143	9.71125	9.83496	9.43066	8.20044		20.2463	2341	20.2463	1574	20.2463	1831	20.2463	1794	20.2463	2076	20.2463	1574	20.2463	1449	20.2396	1146	20.2396	1239	20.2463	1699
											897.72	13.3723	22.4674	10.7195	12.1045	13.4231	897.72	18.92	9.7258	9.83153	9.43562	8.20667		20.2661	2346	20.2661	1615	20.2661	1809	20.2661	1712	20.2661	2049	20.2661	1586	20.2661	1385	20.2593	1159	20.2593	1289	20.2661	1709
											898.2	13.3696	22.4773	10.7169	12.1008	13.4147	898.2	18.9151	9.73139	9.82302	9.43519	8.20839		20.2858	2176	20.2858	1670	20.2858	1865	20.2858	1848	20.2858	2110	20.2858	1592	20.2858	1446	20.2791	1096	20.2791	1243	20.2858	1749
											898.68	13.3577	22.4787	10.709	12.0869	13.3995	898.68	18.8992	9.72765	9.81023	9.4286	8.20565		20.3056	2331	20.3056	1609	20.3056	1830	20.3056	1792	20.3056	2135	20.3056	1665	20.3056	1455	20.2988	1146	20.2988	1288	20.3056	1738
											899.16	13.3354	22.4701	10.6943	12.0614	13.3764	899.16	18.871	9.71302	9.79295	9.41431	8.19745		20.3253	2338	20.3253	1652	20.3253	1883	20.3253	1744	20.3253	2140	20.3253	1633	20.3253	1439	20.3186	1147	20.3186	1247	20.3253	1689
											899.64	13.3018	22.4498	10.6715	12.0227	13.3441	899.64	18.8292	9.68594	9.77043	9.39098	8.18245		20.3451	2365	20.3451	1701	20.3451	1851	20.3451	1826	20.3451	2120	20.3451	1691	20.3451	1370	20.3383	1194	20.3383	1297	20.3451	1733
											900.13	13.2572	22.4177	10.6398	11.97	13.3021	900.13	18.7738	9.64633	9.7422	9.35823	8.15964		20.3648	2353	20.3648	1662	20.3648	1894	20.3648	1835	20.3648	2103	20.3648	1630	20.3648	1424	20.358	1200	20.358	1325	20.3648	1697
											900.61	13.2034	22.3751	10.6001	11.9045	13.2508	900.61	18.7071	9.59601	9.70856	9.31707	8.12897		20.3845	2340	20.3845	1606	20.3845	1883	20.3845	1864	20.3845	2161	20.3845	1704	20.3845	1498	20.3778	1178	20.3778	1318	20.3845	1699
											901.09	13.1433	22.3252	10.5542	11.8287	13.1919	901.09	18.6326	9.53842	9.67052	9.26957	8.09141		20.4043	2327	20.4043	1665	20.4043	1825	20.4043	1860	20.4043	2250	20.4043	1691	20.4043	1467	20.3975	1126	20.3975	1400	20.4043	1755
											901.57	13.0804	22.2713	10.5043	11.7454	13.127	901.57	18.554	9.47713	9.62919	9.2179	8.04836		20.424	2350	20.424	1647	20.424	1934	20.424	1772	20.424	2229	20.424	1693	20.424	1528	20.4173	1216	20.4173	1359	20.424	1825
											902.06	13.0165	22.2157	10.452	11.657	13.0576	902.06	18.4738	9.41452	9.58536	9.16354	8.00117		20.4438	2364	20.4438	1670	20.4438	2046	20.4438	1841	20.4438	2236	20.4438	1725	20.4438	1425	20.437	1180	20.437	1370	20.4438	1737
											902.54	12.9522	22.1588	10.3977	11.5648	12.9838	902.54	18.3927	9.35106	9.53911	9.10679	7.95065		20.4635	2315	20.4635	1670	20.4635	1868	20.4635	1874	20.4635	2301	20.4635	1730	20.4635	1509	20.4567	1137	20.4567	1374	20.4635	1686
											903.02	12.8864	22.0997	10.341	11.4687	12.9051	903.02	18.3101	9.28575	9.49015	9.04714	7.89701		20.4832	2516	20.4832	1676	20.4832	2023	20.4832	1852	20.4832	2286	20.4832	1673	20.4832	1454	20.4765	1225	20.4765	1407	20.4832	1751
											903.5	12.818	22.037	10.2813	11.3687	12.8214	903.5	18.2254	9.21723	9.43845	8.98386	7.84034		20.503	2424	20.503	1694	20.503	1929	20.503	1920	20.503	2325	20.503	1729	20.503	1528	20.4962	1214	20.4962	1407	20.503	1823
											903.98	12.7468	21.9704	10.2185	11.2656	12.7337	903.98	18.1386	9.14526	9.38465	8.91698	7.78111		20.5227	2492	20.5227	1704	20.5227	2005	20.5227	2020	20.5227	2343	20.5227	1679	20.5227	1584	20.516	1232	20.516	1374	20.5227	1814
											904.47	12.6743	21.9014	10.1539	11.1612	12.6442	904.47	18.0516	9.07134	9.33037	8.8477	7.72032		20.5425	2523	20.5425	1740	20.5425	1936	20.5425	1951	20.5425	2398	20.5425	1653	20.5425	1520	20.5357	1225	20.5357	1404	20.5425	1804
											904.95	12.6031	21.8332	10.0893	11.0581	12.556	904.95	17.9673	8.99837	9.27758	8.77802	7.65958		20.5622	2500	20.5622	1643	20.5622	2028	20.5622	2010	20.5622	2347	20.5622	1654	20.5622	1566	20.5554	1219	20.5554	1439	20.5622	1879
											905.43	12.5362	21.7688	10.0268	10.9592	12.472	905.43	17.8886	8.92946	9.22811	8.71024	7.60047		20.5819	2556	20.5819	1743	20.5819	2077	20.5819	1950	20.5819	2417	20.5819	1701	20.5819	1534	20.5752	1230	20.5752	1425	20.5819	1873
											905.91	12.4758	21.7108	9.9679	10.8661	12.394	905.91	17.8173	8.8668	9.18269	8.646	7.54424		20.6017	2539	20.6017	1686	20.6017	2022	20.6017	2046	20.6017	2376	20.6017	1722	20.6017	1524	20.5949	1215	20.5949	1352	20.6017	1802
											906.39	12.4225	21.6598	9.91299	10.7793	12.3219	906.39	17.7536	8.81068	9.14104	8.5859	7.49142		20.6214	2544	20.6214	1743	20.6214	2044	20.6214	1938	20.6214	2433	20.6214	1767	20.6214	1551	20.6147	1279	20.6147	1400	20.6214	1845
											906.88	12.3754	21.615	9.86169	10.698	12.2544	906.88	17.6963	8.76009	9.10195	8.52957	7.44192		20.6412	2504	20.6412	1680	20.6412	2102	20.6412	2008	20.6412	2429	20.6412	1783	20.6412	1550	20.6344	1235	20.6344	1468	20.6412	1887
											907.36	12.3331	21.5749	9.81318	10.6213	12.1901	907.36	17.6438	8.71342	9.06416	8.47619	7.39545		20.6609	2622	20.6609	1801	20.6609	2106	20.6609	2061	20.6609	2442	20.6609	1759	20.6609	1566	20.6541	1207	20.6541	1429	20.6609	1828
											907.84	12.2947	21.5385	9.76711	10.5485	12.1279	907.84	17.5952	8.66982	9.02703	8.42516	7.3519		20.6806	2526	20.6806	1772	20.6806	2143	20.6806	2072	20.6806	2505	20.6806	1789	20.6806	1570	20.6739	1270	20.6739	1463	20.6806	1903
											908.32	12.2601	21.5057	9.72376	10.4803	12.0682	908.32	17.5512	8.62972	8.99082	8.37665	7.31156		20.7004	2532	20.7004	1838	20.7004	2029	20.7004	2073	20.7004	2433	20.7004	1774	20.7004	1608	20.6936	1247	20.6936	1465	20.7004	1898
											908.8	12.2298	21.4774	9.68414	10.4178	12.0123	908.8	17.5131	8.59467	8.95648	8.33131	7.27508		20.7201	2630	20.7201	1815	20.7201	2085	20.7201	2163	20.7201	2421	20.7201	1818	20.7201	1619	20.7134	1316	20.7134	1492	20.7201	1907
											909.29	12.2049	21.4546	9.64913	10.3619	11.9615	909.29	17.4825	8.56622	8.92505	8.29002	7.24306		20.7399	2627	20.7399	1876	20.7399	2126	20.7399	2046	20.7399	2423	20.7399	1731	20.7399	1643	20.7331	1266	20.7331	1474	20.7399	1904
											909.77	12.185	21.4375	9.61914	10.3129	11.9166	909.77	17.4601	8.54501	8.89691	8.25316	7.21564		20.7596	2692	20.7596	1812	20.7596	2093	20.7596	2056	20.7596	2516	20.7596	1825	20.7596	1606	20.7528	1300	20.7528	1568	20.7596	2034
											910.25	12.1692	21.4248	9.59363	10.2697	11.8771	910.25	17.4446	8.53006	8.87178	8.22037	7.19236		20.7793	2582	20.7793	1804	20.7793	2026	20.7793	2112	20.7793	2512	20.7793	1774	20.7793	1642	20.7726	1272	20.7726	1454	20.7793	2008
											910.73	12.1555	21.4147	9.57144	10.2301	11.8415	910.73	17.434	8.51913	8.84879	8.19052	7.17216		20.7991	2653	20.7991	1917	20.7991	2163	20.7991	2191	20.7991	2696	20.7991	1786	20.7991	1597	20.7923	1384	20.7923	1494	20.7991	1982
											911.22	12.1424	21.4052	9.55126	10.1922	11.8082	911.22	17.4256	8.50978	8.82725	8.16224	7.15388		20.8188	2665	20.8188	1837	20.8188	2160	20.8188	2115	20.8188	2602	20.8188	1773	20.8188	1669	20.8121	1269	20.8121	1521	20.8188	2052
											911.7	12.1296	21.3955	9.53237	10.1544	11.7763	911.7	17.4177	8.50051	8.80703	8.13441	7.13654		20.8386	2701	20.8386	1868	20.8386	2199	20.8386	2132	20.8386	2600	20.8386	1772	20.8386	1683	20.8318	1281	20.8318	1439	20.8386	2043
											912.18	12.1183	21.3865	9.51488	10.117	11.7461	912.18	17.4099	8.49144	8.78894	8.10668	7.11976		20.8583	2748	20.8583	1912	20.8583	2214	20.8583	2114	20.8583	2705	20.8583	1770	20.8583	1664	20.8515	1294	20.8515	1483	20.8583	1964
											912.66	12.1107	21.3801	9.49955	10.0811	11.719	912.66	17.4034	8.48414	8.77423	8.07944	7.10363		20.878	2763	20.878	1869	20.878	2251	20.878	2105	20.878	2709	20.878	1877	20.878	1690	20.8713	1318	20.8713	1595	20.878	2019
											913.14	12.1094	21.3789	9.48712	10.0485	11.6966	913.14	17.3997	8.48067	8.76404	8.05344	7.08847		20.8978	2827	20.8978	1988	20.8978	2151	20.8978	2138	20.8978	2621	20.8978	1849	20.8978	1757	20.891	1306	20.891	1508	20.8978	2060
											913.63	12.1155	21.3843	9.47785	10.0205	11.6798	913.63	17.4001	8.48245	8.75873	8.0295	7.07457		20.9175	2806	20.9175	1806	20.9175	2292	20.9175	2288	20.9175	2671	20.9175	1758	20.9175	1648	20.9108	1323	20.9108	1618	20.9175	2001
											914.11	12.1283	21.3965	9.47106	9.99736	11.6685	914.11	17.4046	8.48962	8.75774	8.00803	7.06195		20.9373	2853	20.9373	1932	20.9373	2282	20.9373	2237	20.9373	2681	20.9373	1939	20.9373	1733	20.9305	1391	20.9305	1576	20.9373	2022
											914.59	12.1458	21.4142	9.46564	9.97858	11.6612	914.59	17.4126	8.50114	8.76006	7.98905	7.05053		20.957	2871	20.957	1960	20.957	2345	20.957	2279	20.957	2723	20.957	1803	20.957	1656	20.9502	1286	20.9502	1599	20.957	2038
											915.07	12.1654	21.4358	9.46047	9.96319	11.6561	915.07	17.423	8.51563	8.76458	7.97256	7.04039		20.9767	2777	20.9767	1923	20.9767	2382	20.9767	2264	20.9767	2730	20.9767	1902	20.9767	1679	20.97	1334	20.97	1583	20.9767	2158
											915.55	12.1853	21.4603	9.4553	9.95073	11.6521	915.55	17.4354	8.53244	8.7711	7.95869	7.03204		20.9965	2874	20.9965	1994	20.9965	2173	20.9965	2382	20.9965	2867	20.9965	1828	20.9965	1759	20.9897	1367	20.9897	1616	20.9965	2133
											916.04	12.2051	21.4879	9.45099	9.94157	11.6491	916.04	17.4502	8.55202	8.78022	7.94798	7.02643		21.0162	2792	21.0162	1977	21.0162	2365	21.0162	2233	21.0162	2795	21.0162	1859	21.0162	1650	21.0095	1388	21.0095	1627	21.0162	2194
											916.52	12.2263	21.5196	9.44926	9.93672	11.6484	916.52	17.4688	8.57594	8.79326	7.94109	7.0248		21.036	2864	21.036	2022	21.036	2417	21.036	2388	21.036	2880	21.036	1927	21.036	1755	21.0292	1378	21.0292	1598	21.036	2154
											917	12.2509	21.5568	9.45187	9.93734	11.6515	917	17.4924	8.60578	8.81129	7.93865	7.02803		21.0557	2979	21.0557	1975	21.0557	2369	21.0557	2304	21.0557	2824	21.0557	1914	21.0557	1730	21.0489	1347	21.0489	1636	21.0557	2195
											917.48	12.2804	21.5996	9.45992	9.94405	11.6598	917.48	17.5213	8.64218	8.83451	7.94075	7.03635		21.0754	2894	21.0754	2032	21.0754	2349	21.0754	2382	21.0754	2853	21.0754	1840	21.0754	1746	21.0687	1313	21.0687	1579	21.0754	2233
											917.97	12.3153	21.6468	9.47327	9.95631	11.6735	917.97	17.5548	8.68433	8.86185	7.94691	7.04915		21.0952	2930	21.0952	1972	21.0952	2332	21.0952	2302	21.0952	2856	21.0952	2029	21.0952	1750	21.0884	1362	21.0884	1570	21.0952	2182
											918.45	12.3548	21.6962	9.49075	9.97285	11.6919	918.45	17.5911	8.73	8.89139	7.95618	7.06517		21.1149	2863	21.1149	2069	21.1149	2308	21.1149	2391	21.1149	3041	21.1149	1906	21.1149	1765	21.1082	1396	21.1082	1665	21.1149	2253
											918.93	12.3975	21.745	9.51075	9.99213	11.7137	918.93	17.6284	8.77661	8.92106	7.96763	7.08299		21.1347	2991	21.1347	2051	21.1347	2471	21.1347	2379	21.1347	2929	21.1347	1922	21.1347	1789	21.1279	1436	21.1279	1691	21.1347	2208
											919.41	12.4421	21.792	9.53204	10.0132	11.738	919.41	17.6659	8.82244	8.94944	7.98076	7.10165		21.1544	2915	21.1544	2036	21.1544	2520	21.1544	2383	21.1544	2997	21.1544	1879	21.1544	1779	21.1476	1437	21.1476	1611	21.1544	2297
											919.89	12.4885	21.8373	9.55427	10.0359	11.7646	919.89	17.7039	8.86714	8.97635	7.99562	7.12079		21.1741	2980	21.1741	2064	21.1741	2404	21.1741	2501	21.1741	3022	21.1741	1946	21.1741	1730	21.1674	1403	21.1674	1590	21.1741	2255
											920.38	12.5371	21.8829	9.57792	10.0612	11.794	920.38	17.7438	8.91199	9.00262	8.01264	7.14085		21.1939	2938	21.1939	2064	21.1939	2518	21.1939	2573	21.1939	2978	21.1939	1896	21.1939	1829	21.1871	1365	21.1871	1659	21.1939	2215
											920.86	12.5885	21.9312	9.60379	10.0901	11.8273	920.86	17.7869	8.9588	9.02956	8.03217	7.16248		21.2136	2948	21.2136	2108	21.2136	2432	21.2136	2393	21.2136	3110	21.2136	2010	21.2136	1778	21.2069	1471	21.2069	1618	21.2136	2352
											921.34	12.6427	21.9842	9.63235	10.1228	11.8649	921.34	17.8339	9.00916	9.05817	8.05411	7.18606		21.2334	3062	21.2334	2052	21.2334	2494	21.2334	2527	21.2334	3042	21.2334	1897	21.2334	1801	21.2266	1372	21.2266	1688	21.2334	2262
											921.82	12.6985	22.0424	9.66315	10.159	11.9062	921.82	17.8839	9.06354	9.08858	8.07767	7.21154		21.2531	2986	21.2531	2135	21.2531	2426	21.2531	2422	21.2531	3076	21.2531	2036	21.2531	1775	21.2463	1457	21.2463	1769	21.2531	2271
											922.3	12.7539	22.105	9.69508	10.1971	11.9499	922.3	17.9352	9.12133	9.12029	8.10167	7.2383		21.2729	3098	21.2729	2066	21.2729	2450	21.2729	2526	21.2729	3029	21.2729	1913	21.2729	1817	21.2661	1461	21.2661	1660	21.2729	2342
											922.79	12.8071	22.1704	9.72682	10.2359	11.994	922.79	17.9862	9.18143	9.15259	8.12515	7.26558		21.2926	3041	21.2926	2158	21.2926	2534	21.2926	2495	21.2926	3162	21.2926	1979	21.2926	1788	21.2858	1442	21.2858	1642	21.2926	2330
											923.27	12.8572	22.2371	9.75756	10.2745	12.0373	923.27	18.036	9.24303	9.18513	8.14781	7.29298		21.3123	3123	21.3123	2149	21.3123	2606	21.3123	2570	21.3123	3052	21.3123	2012	21.3123	1919	21.3056	1438	21.3056	1688	21.3123	2358
											923.75	12.9053	22.3045	9.78757	10.3134	12.0796	923.75	18.0853	9.30608	9.21838	8.17026	7.32065		21.3321	3091	21.3321	2176	21.3321	2604	21.3321	2489	21.3321	3102	21.3321	2002	21.3321	1762	21.3253	1482	21.3253	1637	21.3321	2472
											924.23	12.9536	22.3729	9.81797	10.3541	12.1216	924.23	18.1358	9.37117	9.25333	8.19381	7.34921		21.3518	3104	21.3518	2176	21.3518	2685	21.3518	2539	21.3518	3139	21.3518	2003	21.3518	1797	21.3451	1458	21.3451	1636	21.3518	2295
											924.72	13.0049	22.4427	9.85024	10.3981	12.1648	924.72	18.1895	9.43883	9.29097	8.21979	7.37939		21.3716	3201	21.3716	2201	21.3716	2614	21.3716	2567	21.3716	3236	21.3716	2006	21.3716	1834	21.3648	1441	21.3648	1686	21.3716	2458
											925.2	13.0611	22.5141	9.88534	10.4465	12.2101	925.2	18.2471	9.50888	9.33166	8.24895	7.4117		21.3913	3196	21.3913	2241	21.3913	2664	21.3913	2566	21.3913	3264	21.3913	2018	21.3913	1821	21.3845	1514	21.3845	1691	21.3913	2329
											925.68	13.1225	22.5861	9.92323	10.499	12.2577	925.68	18.3079	9.58009	9.37486	8.28117	7.44585		21.411	3222	21.411	2200	21.411	2613	21.411	2601	21.411	3304	21.411	1945	21.411	1877	21.4043	1477	21.4043	1739	21.411	2505
											926.16	13.1875	22.6572	9.96288	10.5542	12.3069	926.16	18.3701	9.6506	9.41936	8.31535	7.48099		21.4308	3149	21.4308	2140	21.4308	2611	21.4308	2638	21.4308	3288	21.4308	2072	21.4308	1892	21.424	1512	21.424	1739	21.4308	2494
											926.64	13.254	22.726	10.0028	10.6103	12.3565	926.64	18.4315	9.71886	9.4639	8.35017	7.51617		21.4505	3161	21.4505	2157	21.4505	2766	21.4505	2591	21.4505	3210	21.4505	2043	21.4505	1909	21.4438	1520	21.4438	1720	21.4505	2462
											927.13	13.32	22.7922	10.0419	10.666	12.4059	927.13	18.4911	9.78447	9.50791	8.38459	7.55064		21.4703	3136	21.4703	2205	21.4703	2649	21.4703	2606	21.4703	3352	21.4703	2002	21.4703	1979	21.4635	1482	21.4635	1724	21.4703	2462
											927.61	13.3842	22.8566	10.0798	10.7211	12.455	927.61	18.5494	9.8485	9.55185	8.41829	7.58435		21.49	3060	21.49	2255	21.49	2660	21.49	2603	21.49	3424	21.49	2029	21.49	1887	21.4832	1535	21.4832	1755	21.49	2500
											928.09	13.4467	22.9211	10.1171	10.7764	12.5044	928.09	18.6081	9.91285	9.59689	8.45163	7.61776		21.5097	3310	21.5097	2314	21.5097	2702	21.5097	2642	21.5097	3351	21.5097	2100	21.5097	1868	21.503	1470	21.503	1724	21.5097	2482
											928.57	13.5081	22.9876	10.1547	10.8331	12.555	928.57	18.6695	9.97926	9.64426	8.4852	7.6516		21.5295	3227	21.5295	2208	21.5295	2652	21.5295	2653	21.5295	3398	21.5295	2006	21.5295	1912	21.5227	1570	21.5227	1736	21.5295	2557
											929.05	13.569	23.0566	10.1934	10.8917	12.607	929.05	18.735	10.0483	9.69453	8.5194	7.68642		21.5492	3235	21.5492	2236	21.5492	2724	21.5492	2732	21.5492	3392	21.5492	2034	21.5492	1910	21.5425	1455	21.5425	1806	21.5492	2478
											929.54	13.6293	23.1274	10.2332	10.9518	12.6596	929.54	18.8044	10.1191	9.74718	8.55403	7.72211		21.569	3249	21.569	2353	21.569	2752	21.569	2756	21.569	3389	21.569	2116	21.569	1820	21.5622	1529	21.5622	1782	21.569	2510
											930.02	13.6886	23.1982	10.2733	11.0119	12.7113	930.02	18.8764	10.1895	9.80081	8.58836	7.75819		21.5887	3305	21.5887	2180	21.5887	2833	21.5887	2829	21.5887	3376	21.5887	2085	21.5887	1936	21.5819	1536	21.5819	1812	21.5887	2600
											930.5	13.7465	23.2675	10.3128	11.0704	12.7603	930.5	18.949	10.2577	9.85387	8.62165	7.79398		21.6084	3195	21.6084	2298	21.6084	2802	21.6084	2807	21.6084	3554	21.6084	2137	21.6084	1933	21.6017	1586	21.6017	1740	21.6084	2598
											930.98	13.8041	23.3345	10.3511	11.126	12.8057	930.98	19.0208	10.3231	9.9054	8.65353	7.82913		21.6282	3227	21.6282	2276	21.6282	2771	21.6282	2780	21.6282	3560	21.6282	2030	21.6282	1921	21.6214	1550	21.6214	1787	21.6282	2531
											931.46	13.8629	23.4004	10.3881	11.1787	12.8479	931.46	19.0919	10.3872	9.95546	8.68438	7.86381		21.6479	3276	21.6479	2183	21.6479	2782	21.6479	2708	21.6479	3478	21.6479	2102	21.6479	1922	21.6412	1525	21.6412	1806	21.6479	2550
											931.95	13.9257	23.4672	10.4248	11.2297	12.8886	931.95	19.1632	10.4523	10.0049	8.71513	7.8987		21.6677	3305	21.6677	2327	21.6677	2813	21.6677	2743	21.6677	3561	21.6677	2089	21.6677	1959	21.6609	1514	21.6609	1770	21.6677	2637
											932.43	13.9941	23.5371	10.462	11.2804	12.9298	932.43	19.236	10.5211	10.0546	8.74667	7.93453		21.6874	3427	21.6874	2319	21.6874	2729	21.6874	2762	21.6874	3635	21.6874	2082	21.6874	1948	21.6806	1527	21.6806	1748	21.6874	2665
											932.91	14.0684	23.6111	10.5003	11.332	12.973	932.91	19.3112	10.595	10.105	8.77942	7.97164		21.7071	3345	21.7071	2271	21.7071	2849	21.7071	2853	21.7071	3544	21.7071	2104	21.7071	1946	21.7004	1518	21.7004	1815	21.7071	2623
											933.39	14.1468	23.6882	10.5395	11.3844	13.0187	933.39	19.388	10.6734	10.1553	8.81308	8.00969		21.7269	3322	21.7269	2294	21.7269	2811	21.7269	2791	21.7269	3567	21.7269	2072	21.7269	1974	21.7201	1629	21.7201	1737	21.7269	2631
											933.88	14.2259	23.7667	10.5785	11.4365	13.0663	933.88	19.4651	10.7545	10.2042	8.84679	8.04776		21.7466	3356	21.7466	2363	21.7466	2952	21.7466	2889	21.7466	3596	21.7466	2048	21.7466	1876	21.7399	1515	21.7399	1844	21.7466	2679
											934.36	14.3022	23.8442	10.6163	11.4871	13.1148	934.36	19.5409	10.8361	10.2503	8.87959	8.08486		21.7664	3439	21.7664	2344	21.7664	2784	21.7664	2901	21.7664	3477	21.7664	2063	21.7664	1958	21.7596	1541	21.7596	1815	21.7664	2587
											934.84	14.3736	23.9198	10.6526	11.5355	13.1633	934.84	19.6152	10.9168	10.2933	8.91125	8.12045		21.7861	3421	21.7861	2310	21.7861	2898	21.7861	2883	21.7861	3562	21.7861	2101	21.7861	1953	21.7793	1591	21.7793	1754	21.7861	2686
											935.32	14.4399	23.9942	10.6878	11.5823	13.212	935.32	19.689	10.9971	10.3341	8.9423	8.15466		21.8058	3358	21.8058	2334	21.8058	2805	21.8058	2882	21.8058	3592	21.8058	2080	21.8058	1957	21.7991	1482	21.7991	1735	21.8058	2610
											935.8	14.5033	24.0694	10.7234	11.6292	13.2616	935.8	19.7647	11.0785	10.3749	8.97396	8.18834		21.8256	3332	21.8256	2360	21.8256	2871	21.8256	2891	21.8256	3763	21.8256	2093	21.8256	1917	21.8188	1574	21.8188	1780	21.8256	2652
											936.29	14.5669	24.1474	10.7608	11.6782	13.3131	936.29	19.8448	11.163	10.418	9.00748	8.22249		21.8453	3432	21.8453	2362	21.8453	2878	21.8453	2917	21.8453	3717	21.8453	2128	21.8453	2003	21.8386	1579	21.8386	1830	21.8453	2638
											936.77	14.6335	24.2296	10.8008	11.7306	13.3667	936.77	19.931	11.2514	10.465	9.04349	8.25778		21.8651	3397	21.8651	2353	21.8651	2886	21.8651	2917	21.8651	3581	21.8651	2065	21.8651	1922	21.8583	1573	21.8583	1737	21.8651	2721
											937.25	14.705	24.3153	10.8436	11.7869	13.4217	937.25	20.0229	11.3431	10.516	9.08169	8.29423		21.8848	3439	21.8848	2439	21.8848	2847	21.8848	2936	21.8848	3762	21.8848	2097	21.8848	2040	21.878	1605	21.878	1812	21.8848	2727
											937.73	14.7814	24.4028	10.8882	11.846	13.4765	937.73	20.1191	11.4363	10.5701	9.12105	8.33123		21.9045	3409	21.9045	2279	21.9045	2723	21.9045	2913	21.9045	3676	21.9045	2085	21.9045	1910	21.8978	1575	21.8978	1810	21.9045	2618
											938.21	14.8626	24.4903	10.9334	11.9068	13.5298	938.21	20.2177	11.5292	10.6258	9.1604	8.36803		21.9243	3464	21.9243	2456	21.9243	3153	21.9243	2927	21.9243	3605	21.9243	2009	21.9243	1994	21.9175	1553	21.9175	1803	21.9243	2705
											938.7	14.9484	24.5771	10.9789	11.9683	13.5809	938.7	20.3176	11.6214	10.6821	9.19914	8.40426		21.944	3416	21.944	2379	21.944	2903	21.944	2959	21.944	3776	21.944	2119	21.944	1996	21.9373	1564	21.9373	1754	21.944	2673
											939.18	15.0392	24.6642	11.0249	12.0306	13.6309	939.18	20.4193	11.7141	10.739	9.23761	8.44025		21.9638	3402	21.9638	2445	21.9638	2984	21.9638	2962	21.9638	3685	21.9638	2175	21.9638	2002	21.957	1548	21.957	1759	21.9638	2630
											939.66	15.136	24.7539	11.0725	12.095	13.682	939.66	20.5243	11.8099	10.7975	9.27696	8.47695		21.9835	3437	21.9835	2311	21.9835	2995	21.9835	3033	21.9835	3755	21.9835	2100	21.9835	1975	21.9767	1589	21.9767	1839	21.9835	2710
											940.14	15.2397	24.8485	11.123	12.1628	13.7368	940.14	20.6349	11.9114	10.8589	9.31857	8.5155		22.0032	3429	22.0032	2326	22.0032	2933	22.0032	2932	22.0032	3797	22.0032	2107	22.0032	2041	21.9965	1524	21.9965	1845	22.0032	2813
											940.63	15.3497	24.949	11.1768	12.2349	13.797	940.63	20.7519	12.0198	10.924	9.36328	8.55669		22.023	3400	22.023	2393	22.023	2902	22.023	2993	22.023	3723	22.023	2075	22.023	1935	22.0162	1653	22.0162	1779	22.023	2767
											941.11	15.464	25.0548	11.2336	12.3113	13.8629	941.11	20.8751	12.1342	10.9925	9.41109	8.60062		22.0427	3531	22.0427	2344	22.0427	2935	22.0427	2950	22.0427	3670	22.0427	2117	22.0427	2005	22.036	1653	22.036	1845	22.0427	2791
											941.59	15.58	25.1635	11.2919	12.3908	13.9333	941.59	21.0026	12.2521	11.0633	9.46111	8.64673		22.0625	3437	22.0625	2301	22.0625	2912	22.0625	3016	22.0625	3723	22.0625	2064	22.0625	1934	22.0557	1494	22.0557	1804	22.0625	2772
											942.07	15.6952	25.2728	11.3505	12.4723	14.0063	942.07	21.1327	12.3708	11.135	9.51221	8.69434		22.0822	3492	22.0822	2431	22.0822	2922	22.0822	3077	22.0822	3870	22.0822	2095	22.0822	1986	22.0754	1534	22.0754	1841	22.0822	2708
											942.55	15.809	25.3815	11.4087	12.555	14.0803	942.55	21.2641	12.4885	11.2065	9.56376	8.7431		22.1019	3554	22.1019	2247	22.1019	2893	22.1019	3056	22.1019	3932	22.1019	2078	22.1019	1951	22.0952	1581	22.0952	1845	22.1019	2773
											943.04	15.9229	25.4903	11.4671	12.6396	14.1547	943.04	21.3974	12.6055	11.2782	9.61587	8.79338		22.1217	3288	22.1217	2365	22.1217	2914	22.1217	3118	22.1217	3875	22.1217	2134	22.1217	1901	22.1149	1593	22.1149	1742	22.1217	2753
											943.52	16.0403	25.6014	11.5274	12.7274	14.2301	943.52	21.5341	12.7237	11.3512	9.66943	8.84613		22.1414	3538	22.1414	2355	22.1414	2884	22.1414	3152	22.1414	3811	22.1414	2118	22.1414	1920	22.1347	1595	22.1347	1786	22.1414	2744
											944	16.1644	25.7172	11.5915	12.8197	14.3075	944	21.6761	12.8453	11.4266	9.72546	8.90248		22.1612	3506	22.1612	2375	22.1612	2878	22.1612	3070	22.1612	3766	22.1612	2082	22.1612	1941	22.1544	1597	22.1544	1815	22.1612	2766
											944.48	16.2973	25.8388	11.6604	12.9173	14.3879	944.48	21.8237	12.9715	11.5052	9.78462	8.96309		22.1809	3415	22.1809	2397	22.1809	2881	22.1809	3021	22.1809	3779	22.1809	2082	22.1809	2037	22.1741	1614	22.1741	1728	22.1809	2748
											944.96	16.4386	25.9655	11.7341	13.0192	14.4713	944.96	21.9757	13.1018	11.5866	9.84663	9.02785		22.2006	3404	22.2006	2477	22.2006	2946	22.2006	3103	22.2006	3752	22.2006	2179	22.2006	1909	22.1939	1585	22.1939	1759	22.2006	2686
											945.45	16.5857	26.095	11.8114	13.1238	14.5568	945.45	22.1295	13.2342	11.6692	9.9106	9.09595		22.2204	3488	22.2204	2365	22.2204	2913	22.2204	3051	22.2204	3768	22.2204	2088	22.2204	1917	22.2136	1567	22.2136	1697	22.2204	2754
											945.93	16.735	26.2246	11.8905	13.2292	14.6435	945.93	22.282	13.3665	11.7516	9.97548	9.16621		22.2401	3405	22.2401	2279	22.2401	2955	22.2401	3103	22.2401	3689	22.2401	2050	22.2401	1924	22.2334	1537	22.2334	1731	22.2401	2687
											946.41	16.8836	26.353	11.9702	13.3346	14.7312	946.41	22.4318	13.4978	11.8328	10.0409	9.23774		22.2599	3413	22.2599	2407	22.2599	2864	22.2599	3018	22.2599	3753	22.2599	2071	22.2599	1929	22.2531	1534	22.2531	1752	22.2599	2758
											946.89	17.0302	26.4811	12.0503	13.4407	14.8206	946.89	22.5792	13.6287	11.9132	10.1075	9.31027		22.2796	3396	22.2796	2270	22.2796	2849	22.2796	3030	22.2796	3755	22.2796	2024	22.2796	1933	22.2729	1578	22.2729	1684	22.2796	2707
											947.37	17.1755	26.6113	12.1318	13.5494	14.9137	947.37	22.7265	13.7615	11.9943	10.1765	9.3841		22.2994	3441	22.2994	2335	22.2994	2921	22.2994	3052	22.2994	3709	22.2994	1993	22.2994	1933	22.2926	1597	22.2926	1715	22.2994	2637
											947.86	17.3211	26.7465	12.216	13.6631	15.0122	947.86	22.8763	13.8983	12.0779	10.2494	9.45967		22.3191	3446	22.3191	2264	22.3191	2898	22.3191	3036	22.3191	3889	22.3191	2043	22.3191	1900	22.3123	1600	22.3123	1708	22.3191	2611
											948.34	17.4684	26.888	12.304	13.7832	15.1174	948.34	23.03	14.0401	12.1654	10.327	9.53714		22.3388	3320	22.3388	2269	22.3388	2904	22.3388	3081	22.3388	3732	22.3388	2126	22.3388	1937	22.3321	1555	22.3321	1701	22.3388	2709
											948.82	17.6174	27.0355	12.3956	13.9096	15.2287	948.82	23.1876	14.1859	12.2568	10.409	9.61606		22.3586	3448	22.3586	2288	22.3586	2954	22.3586	3061	22.3586	3839	22.3586	2023	22.3586	1948	22.3518	1506	22.3518	1735	22.3586	2684
											949.3	17.7672	27.1865	12.4898	14.0405	15.3444	949.3	23.347	14.333	12.3513	10.494	9.69559		22.3783	3328	22.3783	2331	22.3783	2813	22.3783	3064	22.3783	3687	22.3783	1977	22.3783	1876	22.3716	1522	22.3716	1738	22.3783	2667
											949.79	17.9169	27.3384	12.5854	14.174	15.4624	949.79	23.5063	14.4789	12.4476	10.5804	9.77502		22.3981	3442	22.3981	2306	22.3981	2844	22.3981	3171	22.3981	3690	22.3981	2012	22.3981	1894	22.3913	1537	22.3913	1767	22.3981	2637
											950.27	18.0667	27.4895	12.6814	14.3085	15.5812	950.27	23.6643	14.6226	12.5447	10.6672	9.85436		22.4178	3378	22.4178	2352	22.4178	2961	22.4178	3114	22.4178	3757	22.4178	2080	22.4178	1899	22.411	1474	22.411	1686	22.4178	2727
											950.75	18.2184	27.6401	12.7783	14.4442	15.7006	950.75	23.8218	14.7651	12.643	10.7545	9.93465		22.4375	3334	22.4375	2156	22.4375	2997	22.4375	3108	22.4375	3676	22.4375	2031	22.4375	1875	22.4308	1478	22.4308	1687	22.4375	2692
											951.23	18.3746	27.7923	12.877	14.5824	15.8216	951.23	23.981	14.9091	12.7435	10.8435	10.0175		22.4573	3351	22.4573	2230	22.4573	2971	22.4573	3002	22.4573	3649	22.4573	2029	22.4573	1919	22.4505	1483	22.4505	1749	22.4573	2668
											951.71	18.5381	27.9484	12.9788	14.725	15.946	951.71	24.1446	15.0573	12.8476	10.9356	10.1045		22.477	3323	22.477	2182	22.477	2928	22.477	3046	22.477	3687	22.477	1965	22.477	1818	22.4703	1530	22.4703	1785	22.477	2596
											952.2	18.7094	28.1094	13.0845	14.8734	16.0747	952.2	24.3139	15.2107	12.9556	11.0317	10.1965		22.4968	3209	22.4968	2292	22.4968	2844	22.4968	3016	22.4968	3689	22.4968	1971	22.4968	1865	22.49	1510	22.49	1749	22.4968	2666
											952.68	18.8866	28.2743	13.1935	15.0272	16.2076	952.68	24.4878	15.3679	13.0671	11.1317	10.2931		22.5165	3360	22.5165	2222	22.5165	2845	22.5165	3066	22.5165	3575	22.5165	1966	22.5165	1829	22.5097	1485	22.5097	1666	22.5165	2615
											953.16	19.0659	28.4402	13.3044	15.1851	16.3436	953.16	24.664	15.5256	13.1801	11.2344	10.3928		22.5362	3314	22.5362	2280	22.5362	2879	22.5362	2954	22.5362	3568	22.5362	1994	22.5362	1808	22.5295	1439	22.5295	1684	22.5362	2595
											953.64	19.2429	28.6042	13.4157	15.345	16.4813	953.64	24.8393	15.6801	13.293	11.338	10.4939		22.556	3205	22.556	2136	22.556	2759	22.556	3082	22.556	3721	22.556	2036	22.556	1779	22.5492	1464	22.5492	1676	22.556	2627
											954.12	19.415	28.7646	13.5264	15.5056	16.6199	954.12	25.0119	15.8295	13.4044	11.4414	10.5951		22.5757	3218	22.5757	2085	22.5757	2774	22.5757	2875	22.5757	3519	22.5757	1990	22.5757	1876	22.569	1505	22.569	1644	22.5757	2637
											954.61	19.5821	28.9221	13.6371	15.6669	16.7601	954.61	25.1821	15.9747	13.5145	11.5445	10.6962		22.5955	3271	22.5955	2362	22.5955	2834	22.5955	3058	22.5955	3615	22.5955	1908	22.5955	1827	22.5887	1410	22.5887	1645	22.5955	2569
											955.09	19.7467	29.0795	13.749	15.8301	16.9034	955.09	25.3522	16.1185	13.6246	11.6481	10.7983		22.6152	3214	22.6152	2262	22.6152	2794	22.6152	3009	22.6152	3599	22.6152	1861	22.6152	1876	22.6084	1467	22.6084	1608	22.6152	2561
											955.57	19.9126	29.24	13.864	15.9968	17.0515	955.57	25.5246	16.2649	13.7362	11.7536	10.9027		22.6349	3243	22.6349	2149	22.6349	2782	22.6349	2900	22.6349	3481	22.6349	1944	22.6349	1858	22.6282	1414	22.6282	1675	22.6349	2429
											956.05	20.0826	29.4054	13.9827	16.1676	17.2049	956.05	25.7008	16.4161	13.8499	11.8619	11.0102		22.6547	3314	22.6547	2129	22.6547	2764	22.6547	2926	22.6547	3495	22.6547	1932	22.6547	1775	22.6479	1369	22.6479	1638	22.6547	2528
											956.54	20.2578	29.5753	14.1046	16.3417	17.3628	956.54	25.8802	16.5722	13.9653	11.9729	11.1207		22.6744	3234	22.6744	2134	22.6744	2705	22.6744	2956	22.6744	3449	22.6744	1971	22.6744	1811	22.6677	1416	22.6677	1561	22.6744	2573
											957.02	20.4368	29.7471	14.2279	16.5173	17.5225	957.02	26.0604	16.7309	14.0805	12.0855	11.2329		22.6942	3220	22.6942	2164	22.6942	2750	22.6942	2963	22.6942	3507	22.6942	1891	22.6942	1768	22.6874	1435	22.6874	1618	22.6942	2354
											957.5	20.6172	29.9175	14.3506	16.6921	17.6817	957.5	26.2388	16.8893	14.1938	12.1985	11.3452		22.7139	3250	22.7139	2171	22.7139	2741	22.7139	2865	22.7139	3327	22.7139	1858	22.7139	1782	22.7071	1400	22.7071	1611	22.7139	2482
											957.98	20.7974	30.0847	14.4714	16.8651	17.8386	957.98	26.414	17.045	14.3039	12.311	11.4563		22.7336	3161	22.7336	2055	22.7336	2696	22.7336	2902	22.7336	3335	22.7336	1928	22.7336	1730	22.7269	1367	22.7269	1617	22.7336	2339
											958.46	20.9766	30.2487	14.5905	17.0371	17.9934	958.46	26.5868	17.1981	14.4113	12.4232	11.5659		22.7534	3187	22.7534	2093	22.7534	2707	22.7534	2815	22.7534	3509	22.7534	1829	22.7534	1736	22.7466	1361	22.7466	1655	22.7534	2446
											958.95	21.156	30.4118	14.7095	17.21	18.1479	958.95	26.7598	17.3503	14.5174	12.5363	11.6748		22.7731	3145	22.7731	2098	22.7731	2665	22.7731	2837	22.7731	3412	22.7731	1899	22.7731	1758	22.7664	1388	22.7664	1556	22.7731	2329
											959.43	21.3366	30.5767	14.8302	17.386	18.3041	959.43	26.9356	17.5036	14.6239	12.6515	11.7839		22.7929	3067	22.7929	2062	22.7929	2648	22.7929	2724	22.7929	3320	22.7929	1878	22.7929	1747	22.7861	1391	22.7861	1568	22.7929	2444
											959.91	21.5186	30.7451	14.9536	17.5659	18.4634	959.91	27.1154	17.6591	14.7321	12.7691	11.8942		22.8126	2995	22.8126	2042	22.8126	2624	22.8126	2784	22.8126	3289	22.8126	1906	22.8126	1734	22.8058	1353	22.8058	1550	22.8126	2388
											960.39	21.7004	30.9161	15.0794	17.7485	18.6251	960.39	27.2983	17.8157	14.8414	12.8885	12.0054		22.8323	3063	22.8323	2170	22.8323	2586	22.8323	2815	22.8323	3263	22.8323	1875	22.8323	1710	22.8256	1522	22.8256	1598	22.8323	2344
											960.87	21.8792	31.0872	15.2059	17.931	18.7874	960.87	27.481	17.9704	14.9505	13.0078	12.1165		22.8521	3092	22.8521	2089	22.8521	2601	22.8521	2872	22.8521	3317	22.8521	1739	22.8521	1725	22.8453	1378	22.8453	1478	22.8521	2414
											961.36	22.0522	31.2554	15.3312	18.1103	18.9477	961.36	27.6602	18.1205	15.0579	13.1249	12.2262		22.8718	2921	22.8718	2010	22.8718	2527	22.8718	2797	22.8718	3171	22.8718	1848	22.8718	1729	22.8651	1356	22.8651	1568	22.8718	2329
											961.84	22.2187	31.4186	15.4537	18.2844	19.1044	961.84	27.834	18.2646	15.163	13.2385	12.3339		22.8916	3107	22.8916	2127	22.8916	2533	22.8916	2706	22.8916	3192	22.8916	1762	22.8916	1615	22.8848	1392	22.8848	1524	22.8916	2276
											962.32	22.3804	31.5776	15.5737	18.4538	19.2576	962.32	28.003	18.4037	15.2665	13.3487	12.4396		22.9113	3032	22.9113	1985	22.9113	2514	22.9113	2729	22.9113	3117	22.9113	1828	22.9113	1684	22.9045	1318	22.9045	1559	22.9113	2224
											962.8	22.5413	31.7347	15.6924	18.6207	19.4092	962.8	28.17	18.5409	15.3702	13.4569	12.5444		22.931	3028	22.931	1992	22.931	2500	22.931	2689	22.931	3219	22.931	1833	22.931	1666	22.9243	1317	22.9243	1439	22.931	2212
											963.29	22.7054	31.8929	15.8115	18.7879	19.561	963.29	28.3382	18.6795	15.4761	13.5649	12.6496		22.9508	2872	22.9508	1965	22.9508	2453	22.9508	2688	22.9508	3160	22.9508	1805	22.9508	1651	22.944	1348	22.944	1552	22.9508	2233
											963.77	22.8749	32.0539	15.9319	18.9573	19.7142	963.77	28.5096	18.8212	15.585	13.6738	12.7557		22.9705	2924	22.9705	1983	22.9705	2442	22.9705	2600	22.9705	3001	22.9705	1783	22.9705	1574	22.9638	1345	22.9638	1457	22.9705	2164
											964.25	23.0494	32.2172	16.0532	19.1288	19.8683	964.25	28.6835	18.9652	15.6961	13.7838	12.8625		22.9903	2872	22.9903	1856	22.9903	2584	22.9903	2615	22.9903	3114	22.9903	1763	22.9903	1574	22.9835	1263	22.9835	1478	22.9903	2190
											964.73	23.2254	32.3802	16.1737	19.3004	20.0211	964.73	28.8572	19.1089	15.8073	13.8936	12.9686		23.01	2927	23.01	1935	23.01	2481	23.01	2549	23.01	3032	23.01	1719	23.01	1637	23.0032	1309	23.0032	1471	23.01	2213
											965.21	23.3991	32.5401	16.2921	19.4696	20.1703	965.21	29.0278	19.249	15.9164	14.0017	13.0727		23.0297	2852	23.0297	1901	23.0297	2472	23.0297	2577	23.0297	3021	23.0297	1804	23.0297	1589	23.023	1282	23.023	1427	23.0297	2162
											965.7	23.5675	32.6952	16.4076	19.6352	20.3149	965.7	29.1934	19.384	16.0222	14.1073	13.174		23.0495	2834	23.0495	1856	23.0495	2449	23.0495	2673	23.0495	2908	23.0495	1740	23.0495	1618	23.0427	1235	23.0427	1429	23.0495	2135
											966.18	23.7301	32.8464	16.5211	19.7976	20.4555	966.18	29.3549	19.5146	16.1251	14.2105	13.2731		23.0692	2806	23.0692	1884	23.0692	2389	23.0692	2556	23.0692	2930	23.0692	1665	23.0692	1521	23.0625	1297	23.0625	1395	23.0692	2083
											966.66	23.8889	32.9964	16.6349	19.9592	20.5947	966.66	29.5152	19.6438	16.227	14.3129	13.3715		23.089	2779	23.089	1880	23.089	2430	23.089	2575	23.089	2950	23.089	1726	23.089	1532	23.0822	1259	23.0822	1482	23.089	2142
											967.14	24.047	33.1484	16.7512	20.1225	20.7354	967.14	29.6774	19.7747	16.3299	14.416	13.471		23.1087	2834	23.1087	1823	23.1087	2411	23.1087	2522	23.1087	2940	23.1087	1717	23.1087	1575	23.1019	1202	23.1019	1463	23.1087	2077
											967.62	24.2065	33.304	16.8713	20.2891	20.8793	967.62	29.8435	19.9092	16.435	14.5209	13.5726		23.1284	2737	23.1284	1826	23.1284	2284	23.1284	2532	23.1284	2801	23.1284	1663	23.1284	1522	23.1217	1235	23.1217	1453	23.1284	2094
											968.11	24.3677	33.4622	16.9943	20.4584	21.0262	968.11	30.0128	20.0464	16.5417	14.6274	13.6762		23.1482	2667	23.1482	1857	23.1482	2333	23.1482	2540	23.1482	2824	23.1482	1688	23.1482	1564	23.1414	1232	23.1414	1429	23.1482	2100
											968.59	24.5292	33.6206	17.1184	20.6284	21.1743	968.59	30.1824	20.1836	16.6481	14.7344	13.7806		23.1679	2690	23.1679	1743	23.1679	2265	23.1679	2478	23.1679	2771	23.1679	1726	23.1679	1586	23.1612	1192	23.1612	1409	23.1679	2099
											969.07	24.6892	33.7762	17.241	20.7968	21.3214	969.07	30.3494	20.3178	16.7521	14.8408	13.8846		23.1877	2676	23.1877	1786	23.1877	2241	23.1877	2396	23.1877	2701	23.1877	1681	23.1877	1453	23.1809	1276	23.1809	1442	23.1877	1983
											969.55	24.8476	33.9279	17.3612	20.9626	21.4666	969.55	30.5122	20.4476	16.8529	14.9463	13.9876		23.2074	2690	23.2074	1795	23.2074	2349	23.2074	2503	23.2074	2717	23.2074	1630	23.2074	1471	23.2006	1140	23.2006	1347	23.2074	1983
											970.03	25.0061	34.0772	17.4796	21.1272	21.6109	970.03	30.672	20.5745	16.9511	15.0518	14.0904		23.2271	2573	23.2271	1846	23.2271	2171	23.2271	2349	23.2271	2616	23.2271	1642	23.2271	1501	23.2204	1213	23.2204	1393	23.2271	1930
											970.52	25.168	34.2275	17.599	21.2938	21.7575	970.52	30.8323	20.7019	17.0493	15.1596	14.1947		23.2469	2698	23.2469	1773	23.2469	2142	23.2469	2398	23.2469	2687	23.2469	1646	23.2469	1498	23.2401	1193	23.2401	1333	23.2469	1974
											971	25.3368	34.3827	17.7221	21.4661	21.9096	971	30.997	20.8335	17.1499	15.2718	14.3025		23.2666	2594	23.2666	1724	23.2666	2079	23.2666	2385	23.2666	2682	23.2666	1678	23.2666	1443	23.2599	1174	23.2599	1370	23.2666	1897
											971.48	25.5138	34.5446	17.8511	21.6465	22.0696	971.48	31.1685	20.9715	17.2546	15.3895	14.4151		23.2864	2506	23.2864	1743	23.2864	2208	23.2864	2369	23.2864	2664	23.2864	1610	23.2864	1471	23.2796	1160	23.2796	1379	23.2864	1909
											971.96	25.6975	34.7126	17.986	21.8348	22.2377	971.96	31.3467	21.1151	17.3632	15.5123	14.5325		23.3061	2572	23.3061	1725	23.3061	2131	23.3061	2267	23.3061	2560	23.3061	1581	23.3061	1447	23.2994	1128	23.2994	1257	23.3061	1903
											972.45	25.8843	34.8836	18.1255	22.0293	22.4119	972.45	31.5289	21.2613	17.4741	15.6388	14.6532		23.3259	2552	23.3259	1706	23.3259	2074	23.3259	2248	23.3259	2562	23.3259	1638	23.3259	1453	23.3191	1137	23.3191	1312	23.3259	1845
											972.93	26.0706	35.0545	18.2676	22.2276	22.5901	972.93	31.7121	21.4068	17.5856	15.7671	14.7758		23.3456	2554	23.3456	1711	23.3456	2107	23.3456	2268	23.3456	2608	23.3456	1564	23.3456	1440	23.3388	1142	23.3388	1253	23.3456	1859
											973.41	26.2544	35.2239	18.4112	22.4285	22.7708	973.41	31.8949	21.55	17.6969	15.8963	14.8997		23.3653	2458	23.3653	1675	23.3653	2108	23.3653	2183	23.3653	2561	23.3653	1642	23.3653	1485	23.3586	1147	23.3586	1289	23.3653	1792
											973.89	26.4371	35.3932	18.5571	22.6334	22.9547	973.89	32.0781	21.6919	17.8092	16.0273	15.0254		23.3851	2520	23.3851	1678	23.3851	2063	23.3851	2273	23.3851	2496	23.3851	1582	23.3851	1432	23.3783	1179	23.3783	1303	23.3851	1750
											974.37	26.6227	35.5661	18.7074	22.8455	23.1444	974.37	32.265	21.8362	17.9248	16.1621	15.1547		23.4048	2529	23.4048	1693	23.4048	2061	23.4048	2188	23.4048	2450	23.4048	1550	23.4048	1412	23.3981	1135	23.3981	1299	23.4048	1871
											974.86	26.8159	35.7467	18.8648	23.0686	23.3429	974.86	32.4592	21.9869	18.0464	16.3029	15.2897		23.4246	2450	23.4246	1631	23.4246	2035	23.4246	2154	23.4246	2406	23.4246	1591	23.4246	1412	23.4178	1087	23.4178	1295	23.4246	1819
											975.34	27.0197	35.9373	19.031	23.3046	23.552	975.34	32.6627	22.1464	18.1754	16.451	15.4316		23.4443	2375	23.4443	1555	23.4443	2012	23.4443	2102	23.4443	2349	23.4443	1571	23.4443	1446	23.4375	1049	23.4375	1284	23.4443	1797
											975.82	27.2343	36.137	19.2057	23.5532	23.7717	975.82	32.8746	22.3145	18.3112	16.6061	15.5801		23.464	2320	23.464	1613	23.464	2028	23.464	2126	23.464	2414	23.464	1522	23.464	1363	23.4573	1120	23.4573	1256	23.464	1727
											976.3	27.4571	36.3427	19.3868	23.8119	24	976.3	33.092	22.4884	18.4515	16.7662	15.7338		23.4838	2294	23.4838	1574	23.4838	2020	23.4838	2149	23.4838	2380	23.4838	1557	23.4838	1429	23.477	1083	23.477	1253	23.4838	1747
											976.78	27.6846	36.5503	19.5721	24.0773	24.2346	976.78	33.311	22.6647	18.5939	16.9293	15.891		23.5035	2347	23.5035	1577	23.5035	1987	23.5035	2010	23.5035	2310	23.5035	1598	23.5035	1379	23.4968	1166	23.4968	1225	23.5035	1763
											977.27	27.9143	36.7573	19.7599	24.3473	24.474	977.27	33.5298	22.8414	18.7368	17.0945	16.0507		23.5233	2315	23.5233	1585	23.5233	1902	23.5233	2192	23.5233	2234	23.5233	1490	23.5233	1349	23.5165	1051	23.5165	1315	23.5233	1730
											977.75	28.1461	36.9641	19.9505	24.6224	24.7189	977.75	33.7488	23.0188	18.8805	17.2623	16.213		23.543	2327	23.543	1598	23.543	1895	23.543	2002	23.543	2325	23.543	1550	23.543	1315	23.5362	1057	23.5362	1201	23.543	1670
											978.23	28.382	37.1733	20.1457	24.9046	24.9714	978.23	33.971	23.1993	19.0268	17.4351	16.3791		23.5627	2318	23.5627	1491	23.5627	1908	23.5627	2069	23.5627	2283	23.5627	1527	23.5627	1366	23.556	1084	23.556	1270	23.5627	1680
											978.71	28.6248	37.388	20.3475	25.1966	25.2339	978.71	34.1997	23.3854	19.1779	17.6149	16.5504		23.5825	2321	23.5825	1537	23.5825	1831	23.5825	1904	23.5825	2214	23.5825	1449	23.5825	1308	23.5757	1049	23.5757	1165	23.5825	1667
											979.2	28.8755	37.6096	20.557	25.499	25.5069	979.2	34.4364	23.5782	19.3347	17.8031	16.7272		23.6022	2280	23.6022	1533	23.6022	1936	23.6022	1958	23.6022	2196	23.6022	1492	23.6022	1317	23.5955	1007	23.5955	1314	23.6022	1716
											979.68	29.1325	37.8364	20.7727	25.8099	25.7886	979.68	34.6799	23.7758	19.4958	17.9987	16.9079		23.622	2259	23.622	1449	23.622	1895	23.622	1989	23.622	2176	23.622	1486	23.622	1249	23.6152	1045	23.6152	1226	23.622	1655
											980.16	29.3922	38.0642	20.9917	26.1248	26.0747	980.16	34.9263	23.9745	19.6582	18.1987	17.0898		23.6417	2229	23.6417	1498	23.6417	1828	23.6417	1961	23.6417	2138	23.6417	1427	23.6417	1251	23.6349	1074	23.6349	1229	23.6417	1684
											980.64	29.6506	38.2884	21.2103	26.4385	26.3607	980.64	35.1713	24.1703	19.8183	18.3999	17.2698		23.6614	2171	23.6614	1525	23.6614	1800	23.6614	2022	23.6614	2072	23.6614	1425	23.6614	1340	23.6547	1083	23.6547	1213	23.6614	1672
											981.12	29.9053	38.5064	21.426	26.7477	26.6434	981.12	35.4122	24.3611	19.974	18.5995	17.4457		23.6812	2172	23.6812	1552	23.6812	1779	23.6812	1913	23.6812	2154	23.6812	1517	23.6812	1252	23.6744	1029	23.6744	1222	23.6812	1591
											981.61	30.157	38.7186	21.6384	27.0514	26.9218	981.61	35.6491	24.5481	20.1247	18.7969	17.6171		23.7009	2089	23.7009	1477	23.7009	1824	23.7009	1927	23.7009	2139	23.7009	1421	23.7009	1290	23.6942	988	23.6942	1224	23.7009	1591
											982.09	30.4083	38.9281	21.8488	27.3511	27.1974	982.09	35.8846	24.7343	20.2721	18.9927	17.7847		23.7207	2131	23.7207	1394	23.7207	1769	23.7207	1901	23.7207	2139	23.7207	1488	23.7207	1263	23.7139	1019	23.7139	1185	23.7207	1583
											982.57	30.6619	39.1385	22.059	27.6485	27.4718	982.57	36.1215	24.9233	20.4181	19.1883	17.9496		23.7404	2182	23.7404	1432	23.7404	1786	23.7404	1909	23.7404	2025	23.7404	1385	23.7404	1219	23.7336	973	23.7336	1166	23.7404	1527
											983.05	30.9183	39.3512	22.2696	27.9435	27.7449	983.05	36.3605	25.1164	20.5635	19.3839	18.1116		23.7601	2174	23.7601	1364	23.7601	1700	23.7601	1850	23.7601	2075	23.7601	1448	23.7601	1217	23.7534	1035	23.7534	1188	23.7601	1514
											983.53	31.1743	39.5644	22.4787	28.2329	28.014	983.53	36.5993	25.3114	20.7072	19.5776	18.269		23.7799	2124	23.7799	1434	23.7799	1721	23.7799	1791	23.7799	1981	23.7799	1428	23.7799	1215	23.7731	1020	23.7731	1161	23.7799	1540
											984.02	31.4244	39.7736	22.6829	28.511	28.2739	984.02	36.8334	25.5038	20.8462	19.7661	18.4187		23.7996	2101	23.7996	1395	23.7996	1737	23.7996	1766	23.7996	2003	23.7996	1406	23.7996	1211	23.7929	991	23.7929	1151	23.7996	1626
											984.5	31.6624	39.9733	22.878	28.772	28.5194	984.5	37.0575	25.6883	20.9771	19.9454	18.5575		23.8194	2136	23.8194	1411	23.8194	1696	23.8194	1855	23.8194	1966	23.8194	1414	23.8194	1195	23.8126	952	23.8126	1115	23.8194	1492
											984.98	31.8847	40.1601	23.0614	29.0121	28.7468	984.98	37.2688	25.8622	21.0981	20.1131	18.6838		23.8391	2107	23.8391	1425	23.8391	1710	23.8391	1885	23.8391	1909	23.8391	1463	23.8391	1229	23.8323	973	23.8323	1170	23.8391	1503
											985.46	32.0916	40.3342	23.2327	29.2315	28.956	985.46	37.4676	26.0257	21.2093	20.2687	18.7981		23.8588	2082	23.8588	1399	23.8588	1700	23.8588	1745	23.8588	2047	23.8588	1412	23.8588	1200	23.8521	1029	23.8521	1184	23.8588	1450
											985.94	32.2862	40.4983	23.3938	29.4335	29.1493	985.94	37.6572	26.1817	21.3128	20.4137	18.9025		23.8786	2078	23.8786	1326	23.8786	1642	23.8786	1790	23.8786	1944	23.8786	1371	23.8786	1198	23.8718	1000	23.8718	1136	23.8786	1381
											986.43	32.473	40.6562	23.5471	29.6222	29.3304	986.43	37.8407	26.3338	21.4113	20.5506	18.9999		23.8983	1964	23.8983	1356	23.8983	1733	23.8983	1800	23.8983	1904	23.8983	1353	23.8983	1252	23.8916	985	23.8916	1166	23.8983	1477
											986.91	32.654	40.8096	23.6938	29.8002	29.5011	986.91	38.0195	26.4834	21.5062	20.6805	19.0919		23.9181	1969	23.9181	1393	23.9181	1680	23.9181	1753	23.9181	1995	23.9181	1394	23.9181	1227	23.9113	965	23.9113	1177	23.9181	1517
											987.39	32.8283	40.9575	23.8331	29.9669	29.6611	987.39	38.1915	26.6287	21.5971	20.803	19.178		23.9378	1960	23.9378	1375	23.9378	1695	23.9378	1678	23.9378	1930	23.9378	1327	23.9378	1199	23.931	942	23.931	1133	23.9378	1416
											987.87	32.9918	41.096	23.9621	30.1192	29.8078	987.87	38.3519	26.7653	21.6816	20.9159	19.2564		23.9575	2022	23.9575	1282	23.9575	1672	23.9575	1723	23.9575	1838	23.9575	1419	23.9575	1181	23.9508	927	23.9508	1137	23.9575	1405
											988.36	33.1399	41.2208	24.0779	30.2535	29.9381	988.36	38.496	26.8883	21.757	21.0168	19.3248		23.9773	2016	23.9773	1357	23.9773	1596	23.9773	1643	23.9773	1797	23.9773	1439	23.9773	1219	23.9705	1021	23.9705	1132	23.9773	1407
											988.84	33.2703	41.3299	24.1792	30.3679	30.0511	988.84	38.6216	26.9952	21.8223	21.1043	19.3823		23.997	2040	23.997	1328	23.997	1572	23.997	1688	23.997	1802	23.997	1333	23.997	1173	23.9903	922	23.9903	1152	23.997	1421
											989.32	33.3843	41.4247	24.2671	30.4645	30.1488	989.32	38.7304	27.0872	21.8783	21.1794	19.4297		24.0168	1949	24.0168	1384	24.0168	1638	24.0168	1733	24.0168	1780	24.0168	1343	24.0168	1209	24.01	916	24.01	1069	24.0168	1377
											989.8	33.486	41.5095	24.3451	30.5477	30.2353	989.8	38.8273	27.1683	21.9277	21.2449	19.4699		24.0365	1894	24.0365	1363	24.0365	1525	24.0365	1734	24.0365	1825	24.0365	1280	24.0365	1182	24.0297	898	24.0297	1147	24.0365	1329
											990.28	33.5805	41.5892	24.4168	30.6228	30.3156	990.28	38.9175	27.2432	21.9737	21.3038	19.506		24.0562	1894	24.0562	1329	24.0562	1592	24.0562	1740	24.0562	1814	24.0562	1335	24.0562	1158	24.0495	911	24.0495	1100	24.0562	1429
											990.77	33.6707	41.6667	24.4848	30.693	30.3922	990.77	39.0044	27.3149	22.018	21.3581	19.5399		24.076	1940	24.076	1343	24.076	1509	24.076	1655	24.076	1733	24.076	1323	24.076	1128	24.0692	915	24.0692	1155	24.076	1347
											991.25	33.7563	41.7417	24.5486	30.7581	30.4648	991.25	39.0871	27.3831	22.06	21.4078	19.5718		24.0957	1952	24.0957	1276	24.0957	1566	24.0957	1638	24.0957	1732	24.0957	1364	24.0957	1173	24.089	896	24.089	1064	24.0957	1294
											991.73	33.8342	41.8111	24.6061	30.8155	30.5308	991.73	39.1625	27.4451	22.0975	21.4511	19.6001		24.1155	1864	24.1155	1299	24.1155	1575	24.1155	1558	24.1155	1678	24.1155	1266	24.1155	1159	24.1087	913	24.1087	1055	24.1155	1396
											992.21	33.9009	41.8718	24.6551	30.8621	30.5871	992.21	39.2265	27.498	22.1282	21.4861	19.6231		24.1352	1880	24.1352	1327	24.1352	1511	24.1352	1601	24.1352	1748	24.1352	1308	24.1352	1136	24.1284	1007	24.1284	1086	24.1352	1308
											992.69	33.9553	41.9229	24.6949	30.897	30.6329	992.69	39.2778	27.5408	22.1513	21.5122	19.6406		24.1549	1786	24.1549	1300	24.1549	1537	24.1549	1588	24.1549	1704	24.1549	1308	24.1549	1141	24.1482	923	24.1482	1063	24.1549	1275
											993.18	34.0004	41.9669	24.7274	30.9231	30.6704	993.18	39.3187	27.5761	22.1685	21.5313	19.6539		24.1747	1813	24.1747	1268	24.1747	1557	24.1747	1562	24.1747	1697	24.1747	1399	24.1747	1154	24.1679	935	24.1679	1044	24.1747	1284
											993.66	34.0421	42.0089	24.7568	30.9461	30.7045	993.66	39.3549	27.609	22.1835	21.5468	19.6662		24.1944	1780	24.1944	1266	24.1944	1495	24.1944	1559	24.1944	1580	24.1944	1184	24.1944	1106	24.1877	913	24.1877	1057	24.1944	1340
											994.14	34.0868	42.0547	24.7876	30.9723	30.7404	994.14	39.3926	27.6449	22.2004	21.5627	19.6808		24.2142	1866	24.2142	1251	24.2142	1571	24.2142	1535	24.2142	1727	24.2142	1265	24.2142	1111	24.2074	840	24.2074	1134	24.2142	1297
											994.62	34.1389	42.1071	24.8228	31.0057	30.7816	994.62	39.4363	27.6868	22.2217	21.5815	19.6995		24.2339	1853	24.2339	1213	24.2339	1443	24.2339	1530	24.2339	1686	24.2339	1248	24.2339	1111	24.2271	904	24.2271	1073	24.2339	1295
											995.11	34.1992	42.1656	24.8624	31.0469	30.8287	995.11	39.4868	27.7343	22.2477	21.6038	19.7224		24.2537	1772	24.2537	1295	24.2537	1464	24.2537	1580	24.2537	1658	24.2537	1251	24.2537	1062	24.2469	897	24.2469	1072	24.2537	1267
											995.59	34.2652	42.2267	24.9043	31.0936	30.8796	995.59	39.542	27.7844	22.2765	21.6283	19.7475		24.2734	1812	24.2734	1312	24.2734	1492	24.2734	1559	24.2734	1636	24.2734	1348	24.2734	1151	24.2666	887	24.2666	1053	24.2734	1265
											996.07	34.3336	42.2866	24.946	31.1424	30.9322	996.07	39.5997	27.8338	22.3058	21.6533	19.7728		24.2931	1785	24.2931	1266	24.2931	1395	24.2931	1457	24.2931	1656	24.2931	1341	24.2931	1091	24.2864	852	24.2864	1100	24.2931	1246
											996.55	34.403	42.3438	24.9864	31.1919	30.9858	996.55	39.6591	27.8817	22.3345	21.6786	19.7975		24.3129	1807	24.3129	1225	24.3129	1404	24.3129	1492	24.3129	1615	24.3129	1239	24.3129	1157	24.3061	916	24.3061	1053	24.3129	1243
											997.03	34.475	42.4004	25.0269	31.2438	31.0428	997.03	39.7228	27.9305	22.3634	21.7056	19.8226		24.3326	1772	24.3326	1223	24.3326	1499	24.3326	1540	24.3326	1539	24.3326	1194	24.3326	1043	24.3259	842	24.3259	1052	24.3326	1207
											997.52	34.5541	42.4611	25.0709	31.302	31.107	997.52	39.7959	27.9854	22.3954	21.7374	19.8507		24.3524	1821	24.3524	1262	24.3524	1375	24.3524	1510	24.3524	1580	24.3524	1313	24.3524	1071	24.3456	874	24.3456	1043	24.3524	1227
											998	34.6447	42.5311	25.122	31.3707	31.1823	998	39.8831	28.0516	22.4333	21.7769	19.8846		24.3721	1738	24.3721	1228	24.3721	1420	24.3721	1436	24.3721	1502	24.3721	1282	24.3721	1108	24.3653	805	24.3653	1076	24.3721	1259
											998.48	34.7488	42.613	25.1818	31.4515	31.2695	998.48	39.9863	28.1314	22.4787	21.825	19.9255		24.3918	1876	24.3918	1187	24.3918	1434	24.3918	1427	24.3918	1558	24.3918	1274	24.3918	1086	24.3851	896	24.3851	1042	24.3918	1221
											998.96	34.8646	42.7051	25.2491	31.5421	31.366	998.96	40.1033	28.2233	22.5308	21.8802	19.9726		24.4116	1721	24.4116	1182	24.4116	1435	24.4116	1406	24.4116	1603	24.4116	1221	24.4116	1101	24.4048	900	24.4048	1093	24.4116	1232
											999.44	34.9872	42.8026	25.3199	31.6372	31.4663	999.44	40.2287	28.3222	22.5866	21.9391	20.0229		24.4313	1690	24.4313	1238	24.4313	1392	24.4313	1384	24.4313	1567	24.4313	1212	24.4313	1056	24.4246	872	24.4246	1012	24.4313	1157
											999.93	35.1107	42.8997	25.3899	31.7309	31.5644	999.93	40.3562	28.4223	22.6429	21.9976	20.0732		24.4511	1763	24.4511	1198	24.4511	1398	24.4511	1439	24.4511	1567	24.4511	1188	24.4511	1049	24.4443	834	24.4443	1048	24.4511	1187
											1000.41	35.2315	42.9928	25.4561	31.8193	31.6569	1000.41	40.4821	28.5198	22.6978	22.0535	20.1213		24.4708	1683	24.4708	1221	24.4708	1484	24.4708	1397	24.4708	1511	24.4708	1227	24.4708	1071	24.464	845	24.464	1051	24.4708	1195
											1000.89	35.3496	43.082	25.5181	31.9021	31.744	1000.89	40.6062	28.6143	22.7515	22.1067	20.1669		24.4905	1749	24.4905	1134	24.4905	1374	24.4905	1419	24.4905	1537	24.4905	1242	24.4905	1043	24.4838	865	24.4838	1010	24.4905	1103
											1001.37	35.4679	43.1704	25.5783	31.9824	31.8285	1001.37	40.7316	28.7088	22.806	22.1591	20.2118		24.5103	1700	24.5103	1254	24.5103	1369	24.5103	1392	24.5103	1491	24.5103	1174	24.5103	1114	24.5035	827	24.5035	1003	24.5103	1142
											1001.86	35.5901	43.2621	25.6393	32.0638	31.9144	1001.86	40.862	28.8067	22.8637	22.2132	20.2577		24.53	1662	24.53	1198	24.53	1350	24.53	1489	24.53	1523	24.53	1200	24.53	1094	24.5233	834	24.5233	991	24.53	1185
											1002.34	35.7175	43.359	25.703	32.1482	32.0032	1002.34	40.9989	28.9101	22.9258	22.2702	20.3055		24.5498	1713	24.5498	1137	24.5498	1353	24.5498	1427	24.5498	1505	24.5498	1295	24.5498	1089	24.543	867	24.543	995	24.5498	1127
											1002.82	35.8482	43.4598	25.7683	32.2339	32.0938	1002.82	41.1403	29.0173	22.9909	22.329	20.354		24.5695	1705	24.5695	1127	24.5695	1336	24.5695	1363	24.5695	1547	24.5695	1234	24.5695	1048	24.5627	819	24.5627	1002	24.5695	1180
											1003.3	35.9775	43.5604	25.8325	32.3171	32.1821	1003.3	41.2812	29.1243	23.0559	22.3869	20.4006		24.5892	1582	24.5892	1182	24.5892	1281	24.5892	1343	24.5892	1506	24.5892	1210	24.5892	1024	24.5825	865	24.5825	1036	24.5892	1228
											1003.78	36.1005	43.6564	25.8924	32.3932	32.2641	1003.78	41.4164	29.2266	23.1174	22.4409	20.4427		24.609	1659	24.609	1215	24.609	1337	24.609	1345	24.609	1458	24.609	1229	24.609	1065	24.6022	856	24.6022	983	24.609	1126
											1004.27	36.2148	43.7456	25.9465	32.4602	32.3382	1004.27	41.5432	29.3221	23.1735	22.4895	20.4789		24.6287	1657	24.6287	1167	24.6287	1315	24.6287	1312	24.6287	1476	24.6287	1183	24.6287	1073	24.622	869	24.622	991	24.6287	1149
											1004.75	36.3222	43.8297	25.9961	32.5199	32.4063	1004.75	41.6625	29.4121	23.2249	22.5339	20.5105		24.6485	1670	24.6485	1215	24.6485	1339	24.6485	1391	24.6485	1466	24.6485	1159	24.6485	1095	24.6417	860	24.6417	1032	24.6485	1147
											1005.23	36.4275	43.9132	26.0447	32.5771	32.4732	1005.23	41.7786	29.5007	23.2739	22.5769	20.5402		24.6682	1599	24.6682	1160	24.6682	1327	24.6682	1417	24.6682	1447	24.6682	1182	24.6682	1006	24.6614	818	24.6614	1016	24.6682	1130
											1005.71	36.5359	44.0008	26.0958	32.6371	32.5437	1005.71	41.8963	29.5924	23.3236	22.6219	20.5713		24.6879	1625	24.6879	1119	24.6879	1305	24.6879	1375	24.6879	1488	24.6879	1185	24.6879	1062	24.6812	822	24.6812	952	24.6879	1112
											1006.19	36.6503	44.0953	26.1516	32.7031	32.6207	1006.19	42.0179	29.6894	23.3756	22.6706	20.6058		24.7077	1558	24.7077	1149	24.7077	1240	24.7077	1403	24.7077	1444	24.7077	1165	24.7077	1000	24.7009	864	24.7009	979	24.7077	1069
											1006.68	36.7693	44.1952	26.2113	32.7745	32.703	1006.68	42.1421	29.7902	23.4292	22.7223	20.6432		24.7274	1626	24.7274	1176	24.7274	1310	24.7274	1293	24.7274	1454	24.7274	1108	24.7274	961	24.7207	812	24.7207	982	24.7274	1078
											1007.16	36.8887	44.2964	26.2716	32.8475	32.7868	1007.16	42.2646	29.8907	23.482	22.7744	20.6817		24.7472	1664	24.7472	1142	24.7472	1317	24.7472	1420	24.7472	1413	24.7472	1141	24.7472	1012	24.7404	851	24.7404	973	24.7472	1115
											1007.64	37.0035	44.3943	26.3291	32.9182	32.8679	1007.64	42.381	29.9866	23.5315	22.824	20.7187		24.7669	1576	24.7669	1143	24.7669	1328	24.7669	1328	24.7669	1347	24.7669	1187	24.7669	995	24.7601	812	24.7601	1021	24.7669	1100
											1008.12	37.1114	44.4868	26.3821	32.9846	32.9443	1008.12	42.4897	30.0762	23.5769	22.8701	20.7532		24.7866	1634	24.7866	1164	24.7866	1323	24.7866	1288	24.7866	1421	24.7866	1187	24.7866	1015	24.7799	778	24.7799	958	24.7866	1162
											1008.61	37.2145	44.5761	26.432	33.0486	33.0181	1008.61	42.5931	30.1619	23.6197	22.9139	20.786		24.8064	1547	24.8064	1146	24.8064	1259	24.8064	1319	24.8064	1383	24.8064	1104	24.8064	1022	24.7996	782	24.7996	1016	24.8064	1085
											1009.09	37.3178	44.6674	26.4825	33.1153	33.0944	1009.09	42.6973	30.2489	23.6634	22.9592	20.8202		24.8261	1548	24.8261	1123	24.8261	1265	24.8261	1347	24.8261	1353	24.8261	1146	24.8261	1037	24.8194	826	24.8194	982	24.8261	1107
											1009.57	37.4272	44.7663	26.5377	33.1901	33.1787	1009.57	42.8085	30.3431	23.7119	23.0099	20.8587		24.8459	1498	24.8459	1152	24.8459	1302	24.8459	1270	24.8459	1407	24.8459	1173	24.8459	1023	24.8391	790	24.8391	938	24.8459	1068
											1010.05	37.5462	44.8759	26.6003	33.2763	33.2744	1010.05	42.9304	30.4474	23.7672	23.0686	20.9035		24.8656	1588	24.8656	1075	24.8656	1232	24.8656	1302	24.8656	1347	24.8656	1124	24.8656	1023	24.8588	787	24.8588	973	24.8656	1077
											1010.53	37.674	44.995	26.6697	33.3732	33.3808	1010.53	43.0624	30.5608	23.8288	23.1351	20.9541		24.8853	1620	24.8853	1109	24.8853	1260	24.8853	1246	24.8853	1410	24.8853	1129	24.8853	1040	24.8786	816	24.8786	935	24.8853	1058
											1011.02	37.8068	45.1193	26.7432	33.477	33.4941	1011.02	43.2006	30.6789	23.8941	23.2071	21.0084		24.9051	1566	24.9051	1090	24.9051	1220	24.9051	1293	24.9051	1382	24.9051	1151	24.9051	1047	24.8983	793	24.8983	931	24.9051	1037
											1011.5	37.9399	45.2435	26.8173	33.5832	33.6095	1011.5	43.3402	30.7966	23.9603	23.2817	21.0638		24.9248	1508	24.9248	1142	24.9248	1264	24.9248	1312	24.9248	1331	24.9248	1145	24.9248	949	24.9181	807	24.9181	909	24.9248	1107
											1011.98	38.0712	45.3651	26.8902	33.6894	33.7243	1011.98	43.4791	30.9112	24.0258	23.357	21.1187		24.9446	1557	24.9446	1182	24.9446	1279	24.9446	1360	24.9446	1396	24.9446	1160	24.9446	943	24.9378	796	24.9378	962	24.9446	1104
											1012.46	38.2027	45.4852	26.9627	33.797	33.8393	1012.46	43.6191	31.0238	24.0918	23.4335	21.1736		24.9643	1528	24.9643	1111	24.9643	1233	24.9643	1293	24.9643	1331	24.9643	1174	24.9643	970	24.9575	795	24.9575	917	24.9643	1051
											1012.94	38.3392	45.6086	27.038	33.9104	33.9583	1012.94	43.7652	31.1388	24.1612	23.5137	21.2307		24.984	1542	24.984	1086	24.984	1266	24.984	1301	24.984	1298	24.984	1112	24.984	1023	24.9773	748	24.9773	960	24.984	1019
											1013.43	38.4861	45.7402	27.1196	34.0341	34.0854	1013.43	43.9225	31.261	24.2371	23.6002	21.2921		25.0038	1464	25.0038	1108	25.0038	1243	25.0038	1257	25.0038	1403	25.0038	1079	25.0038	1002	24.997	790	24.997	933	25.0038	1030
											1013.91	38.6456	45.8824	27.2088	34.17	34.2225	1013.91	44.0933	31.393	24.3206	23.6939	21.3586		25.0235	1575	25.0235	1108	25.0235	1269	25.0235	1181	25.0235	1327	25.0235	1136	25.0235	1001	25.0168	768	25.0168	981	25.0235	1057
											1014.39	38.8152	46.0332	27.3042	34.316	34.3673	1014.39	44.2754	31.5331	24.4103	23.7934	21.429		25.0433	1489	25.0433	1145	25.0433	1257	25.0433	1314	25.0433	1306	25.0433	1164	25.0433	977	25.0365	844	25.0365	940	25.0433	1072
											1014.87	38.9893	46.1872	27.4018	34.4661	34.5144	1014.87	44.4629	31.6766	24.5026	23.8951	21.4999		25.063	1513	25.063	1137	25.063	1235	25.063	1213	25.063	1383	25.063	1081	25.063	928	25.0562	791	25.0562	960	25.063	1027
											1015.35	39.1613	46.338	27.4971	34.6141	34.658	1015.35	44.6495	31.8182	24.5933	23.9949	21.5681		25.0827	1508	25.0827	1058	25.0827	1198	25.0827	1263	25.0827	1288	25.0827	1150	25.0827	991	25.076	806	25.076	959	25.0827	1055
											1015.84	39.3277	46.4821	27.5875	34.7557	34.7941	1015.84	44.8314	31.9548	24.68	24.0903	21.6314		25.1025	1515	25.1025	1098	25.1025	1237	25.1025	1237	25.1025	1324	25.1025	1132	25.1025	980	25.0957	809	25.0957	962	25.1025	1026
											1016.32	39.4894	46.6202	27.6734	34.8912	34.9232	1016.32	45.0095	32.0876	24.763	24.1814	21.6904		25.1222	1537	25.1222	1091	25.1222	1246	25.1222	1278	25.1222	1320	25.1222	1174	25.1222	980	25.1155	771	25.1155	914	25.1222	1055
											1016.8	39.6512	46.7563	27.7579	35.0243	35.0489	1016.8	45.188	32.2209	24.8447	24.2702	21.7475		25.142	1495	25.142	1039	25.142	1288	25.142	1288	25.142	1357	25.142	1116	25.142	984	25.1352	774	25.1352	929	25.142	1008
											1017.28	39.8182	46.8954	27.8443	35.1597	35.1757	1017.28	45.3717	32.3593	24.9278	24.3592	21.8052		25.1617	1530	25.1617	1091	25.1617	1202	25.1617	1250	25.1617	1299	25.1617	1144	25.1617	945	25.1549	765	25.1549	957	25.1617	981
											1017.77	39.993	47.0397	27.9343	35.2997	35.3062	1017.77	45.5626	32.5046	25.0134	24.4494	21.8649		25.1814	1509	25.1814	1040	25.1814	1237	25.1814	1174	25.1814	1222	25.1814	1087	25.1814	971	25.1747	728	25.1747	925	25.1814	994
											1018.25	40.1735	47.1874	28.0262	35.4427	35.4392	1018.25	45.7581	32.6548	25.0998	24.5393	21.9256		25.2012	1471	25.2012	1127	25.2012	1198	25.2012	1328	25.2012	1325	25.2012	1121	25.2012	935	25.1944	764	25.1944	1012	25.2012	989
											1018.73	40.3537	47.3331	28.116	35.5838	35.5702	1018.73	45.9522	32.8042	25.1834	24.6257	21.9845		25.2209	1419	25.2209	1074	25.2209	1195	25.2209	1214	25.2209	1347	25.2209	1109	25.2209	921	25.2142	833	25.2142	935	25.2209	985
											1019.21	40.5272	47.4712	28.1993	35.7176	35.6947	1019.21	46.139	32.9471	25.2605	24.7053	22.0389		25.2407	1456	25.2407	1130	25.2407	1205	25.2407	1204	25.2407	1288	25.2407	1165	25.2407	972	25.2339	801	25.2339	987	25.2407	1042
											1019.69	40.6906	47.5989	28.2742	35.841	35.81	1019.69	46.3153	33.0805	25.3294	24.7772	22.0874		25.2604	1482	25.2604	1017	25.2604	1219	25.2604	1220	25.2604	1239	25.2604	1065	25.2604	975	25.2537	740	25.2537	936	25.2604	1057
											1020.18	40.8453	47.718	28.3419	35.9554	35.9178	1020.18	46.4834	33.2063	25.3914	24.8429	22.1311		25.2802	1515	25.2802	1047	25.2802	1217	25.2802	1238	25.2802	1367	25.2802	1112	25.2802	953	25.2734	786	25.2734	969	25.2802	1033
											1020.66	40.9965	47.8339	28.4067	36.0656	36.0228	1020.66	46.6491	33.3298	25.4505	24.9067	22.1731		25.2999	1491	25.2999	1050	25.2999	1190	25.2999	1237	25.2999	1326	25.2999	1054	25.2999	912	25.2931	788	25.2931	962	25.2999	1033
											1021.14	41.1504	47.9528	28.4734	36.1773	36.1302	1021.14	46.8188	33.457	25.5107	24.9726	22.2166		25.3196	1514	25.3196	1058	25.3196	1153	25.3196	1214	25.3196	1268	25.3196	1133	25.3196	980	25.3129	780	25.3129	927	25.3196	994
											1021.62	41.3103	48.0777	28.5447	36.2933	36.2423	1021.62	46.9954	33.5909	25.5744	25.0425	22.263		25.3394	1487	25.3394	1098	25.3394	1200	25.3394	1203	25.3394	1326	25.3394	1071	25.3394	983	25.3326	802	25.3326	943	25.3394	976
											1022.1	41.4746	48.2073	28.6199	36.4127	36.3576	1022.1	47.1771	33.7301	25.6409	25.1154	22.3114		25.3591	1494	25.3591	1049	25.3591	1229	25.3591	1177	25.3591	1245	25.3591	1119	25.3591	952	25.3524	733	25.3524	939	25.3591	987
											1022.59	41.638	48.336	28.6954	36.5309	36.4711	1022.59	47.3578	33.8693	25.7068	25.1876	22.3589		25.3789	1468	25.3789	1114	25.3789	1170	25.3789	1223	25.3789	1280	25.3789	1093	25.3789	981	25.3721	784	25.3721	1020	25.3789	1024
											1023.07	41.7945	48.4579	28.7666	36.643	36.5776	1023.07	47.531	34.0027	25.7686	25.2551	22.4024		25.3986	1452	25.3986	1074	25.3986	1181	25.3986	1154	25.3986	1298	25.3986	1107	25.3986	926	25.3918	772	25.3918	964	25.3986	1000
											1023.55	41.9412	48.5699	28.8312	36.7466	36.6745	1023.55	47.6934	34.1274	25.8241	25.3159	22.4406		25.4183	1452	25.4183	1058	25.4183	1200	25.4183	1219	25.4183	1293	25.4183	1054	25.4183	968	25.4116	767	25.4116	937	25.4183	1007
											1024.03	42.08	48.6734	28.8898	36.8436	36.7636	1024.03	47.8469	34.2449	25.8744	25.371	22.4746		25.4381	1470	25.4381	1055	25.4381	1170	25.4381	1186	25.4381	1267	25.4381	1092	25.4381	953	25.4313	790	25.4313	862	25.4381	1005
											1024.52	42.2165	48.7739	28.946	36.9394	36.8504	1024.52	47.9976	34.3606	25.9228	25.4241	22.5078		25.4578	1454	25.4578	1058	25.4578	1138	25.4578	1220	25.4578	1259	25.4578	1113	25.4578	901	25.4511	776	25.4511	915	25.4578	1021
											1025	42.357	48.8777	29.0039	37.0395	36.9408	1025	48.152	34.4805	25.9732	25.4792	22.5432		25.4776	1383	25.4776	1022	25.4776	1167	25.4776	1222	25.4776	1251	25.4776	1063	25.4776	947	25.4708	733	25.4708	981	25.4776	909
											1025.48	42.5046	48.988	29.066	37.1465	37.0378	1025.48	48.3133	34.6076	26.0276	25.5383	22.5822		25.4973	1411	25.4973	1078	25.4973	1172	25.4973	1282	25.4973	1235	25.4973	1115	25.4973	966	25.4905	702	25.4905	894	25.4973	972
											1025.96	42.657	49.1032	29.1313	37.2582	37.1399	1025.96	48.4794	34.74	26.0852	25.6004	22.6232		25.517	1476	25.517	1028	25.517	1137	25.517	1188	25.517	1227	25.517	1122	25.517	934	25.5103	783	25.5103	877	25.517	968
											1026.44	42.8079	49.2178	29.1964	37.3685	37.242	1026.44	48.6435	34.8723	26.1429	25.6622	22.6623		25.5368	1395	25.5368	1057	25.5368	1194	25.5368	1183	25.5368	1285	25.5368	1133	25.5368	958	25.53	729	25.53	986	25.5368	973
											1026.93	42.9504	49.3251	29.257	37.4708	37.3379	1026.93	48.7984	34.9979	26.1968	25.7195	22.6954		25.5565	1447	25.5565	1058	25.5565	1159	25.5565	1221	25.5565	1226	25.5565	1134	25.5565	998	25.5498	749	25.5498	909	25.5565	945
											1027.41	43.0805	49.4215	29.3111	37.5612	37.4239	1027.41	48.9398	35.1131	26.2452	25.7703	22.7201		25.5763	1430	25.5763	1064	25.5763	1184	25.5763	1148	25.5763	1301	25.5763	1045	25.5763	929	25.5695	720	25.5695	949	25.5763	1013
											1027.89	43.1994	49.508	29.3598	37.6405	37.5002	1027.89	49.0691	35.2188	26.2888	25.8153	22.7371		25.596	1408	25.596	1019	25.596	1202	25.596	1227	25.596	1247	25.596	1047	25.596	962	25.5892	775	25.5892	948	25.596	975
											1028.37	43.3125	49.5892	29.4065	37.7133	37.5709	1028.37	49.1917	35.3201	26.3306	25.8576	22.7494		25.6157	1410	25.6157	1055	25.6157	1141	25.6157	1174	25.6157	1147	25.6157	1106	25.6157	898	25.609	786	25.609	921	25.6157	960
											1028.85	43.4257	49.6709	29.4551	37.785	37.6402	1028.85	49.3139	35.4223	26.3735	25.9005	22.7608		25.6355	1429	25.6355	1032	25.6355	1196	25.6355	1169	25.6355	1205	25.6355	1043	25.6355	946	25.6287	752	25.6287	891	25.6355	1015
											1029.34	43.5417	49.7554	29.5069	37.8576	37.7098	1029.34	49.4388	35.5278	26.4186	25.9452	22.7732		25.6552	1463	25.6552	1014	25.6552	1141	25.6552	1154	25.6552	1220	25.6552	1075	25.6552	904	25.6485	744	25.6485	931	25.6552	963
											1029.82	43.6574	49.8406	29.5598	37.9285	37.7769	1029.82	49.5638	35.6346	26.4634	25.9897	22.7857		25.675	1415	25.675	998	25.675	1249	25.675	1196	25.675	1191	25.675	1036	25.675	939	25.6682	802	25.6682	874	25.675	961
											1030.3	43.7659	49.9206	29.6083	37.9913	37.8353	1030.3	49.6823	35.7367	26.5035	26.0293	22.7954		25.6947	1431	25.6947	1090	25.6947	1234	25.6947	1129	25.6947	1204	25.6947	1113	25.6947	948	25.6879	775	25.6879	916	25.6947	994
											1030.78	43.8593	49.9888	29.6468	38.0386	37.8785	1030.78	49.7864	35.8273	26.5341	26.0591	22.7982		25.7144	1438	25.7144	1049	25.7144	1195	25.7144	1109	25.7144	1138	25.7144	1041	25.7144	945	25.7077	760	25.7077	932	25.7144	941
											1031.27	43.9328	50.0416	29.6718	38.0661	37.9026	1031.27	49.8719	35.9028	26.5528	26.0763	22.7919		25.7342	1512	25.7342	1037	25.7342	1164	25.7342	1199	25.7342	1251	25.7342	1073	25.7342	933	25.7274	690	25.7274	976	25.7342	946
											1031.75	43.9872	50.0802	29.6833	38.0739	37.9087	1031.75	49.9396	35.9641	26.5602	26.0811	22.7766		25.7539	1418	25.7539	988	25.7539	1078	25.7539	1139	25.7539	1222	25.7539	1081	25.7539	914	25.7472	769	25.7472	853	25.7539	960
											1032.23	44.0273	50.1099	29.6846	38.066	37.9012	1032.23	49.9943	36.0159	26.56	26.0766	22.7546		25.7737	1371	25.7737	1028	25.7737	1161	25.7737	1227	25.7737	1231	25.7737	1079	25.7737	924	25.7669	730	25.7669	900	25.7737	900
											1032.71	44.0589	50.1362	29.6796	38.0472	37.8851	1032.71	50.0416	36.0633	26.556	26.0665	22.7288		25.7934	1449	25.7934	1031	25.7934	1149	25.7934	1146	25.7934	1225	25.7934	1050	25.7934	945	25.7866	711	25.7866	902	25.7934	951
											1033.19	44.0844	50.1617	29.6702	38.0196	37.8629	1033.19	50.0838	36.1085	26.55	26.0526	22.7008		25.8131	1508	25.8131	1002	25.8131	1157	25.8131	1095	25.8131	1248	25.8131	1068	25.8131	904	25.8064	746	25.8064	985	25.8131	991
											1033.68	44.1013	50.1841	29.6549	37.9808	37.8325	1033.68	50.1178	36.1487	26.5409	26.0335	22.6696		25.8329	1427	25.8329	964	25.8329	1166	25.8329	1153	25.8329	1263	25.8329	1062	25.8329	958	25.8261	735	25.8261	900	25.8329	940
											1034.16	44.1035	50.1972	29.6295	37.9254	37.7885	1034.16	50.1365	36.1777	26.525	26.0057	22.6323		25.8526	1425	25.8526	1042	25.8526	1132	25.8526	1147	25.8526	1263	25.8526	1079	25.8526	933	25.8459	747	25.8459	891	25.8526	961
											1034.64	44.0843	50.1943	29.5895	37.848	37.7255	1034.64	50.1328	36.1889	26.4987	25.9653	22.586		25.8724	1419	25.8724	1013	25.8724	1124	25.8724	1158	25.8724	1151	25.8724	974	25.8724	953	25.8656	716	25.8656	862	25.8724	892
											1035.12	44.0411	50.1723	29.5328	37.7467	37.641	1035.12	50.1034	36.1795	26.4606	25.9107	22.5294		25.8921	1469	25.8921	1013	25.8921	1125	25.8921	1141	25.8921	1175	25.8921	1032	25.8921	972	25.8853	773	25.8853	892	25.8921	886
											1035.6	43.9769	50.1336	29.461	37.625	37.5377	1035.6	50.051	36.1518	26.4127	25.8436	22.464		25.9118	1346	25.9118	1051	25.9118	1167	25.9118	1187	25.9118	1159	25.9118	1058	25.9118	909	25.9051	747	25.9051	916	25.9118	884
											1036.09	43.8992	50.0846	29.3791	37.4906	37.4225	1036.09	49.9831	36.1125	26.3599	25.7686	22.3937		25.9316	1357	25.9316	1035	25.9316	1120	25.9316	1181	25.9316	1159	25.9316	1033	25.9316	897	25.9248	741	25.9248	866	25.9316	917
											1036.57	43.8162	50.0326	29.2925	37.352	37.3028	1036.57	49.9082	36.0688	26.3072	25.6907	22.3226		25.9513	1446	25.9513	1054	25.9513	1161	25.9513	1083	25.9513	1179	25.9513	1050	25.9513	958	25.9446	730	25.9446	879	25.9513	919
											1037.05	43.7327	49.9818	29.2049	37.2146	37.1836	1037.05	49.8313	36.0249	26.2576	25.6132	22.2536		25.9711	1378	25.9711	1022	25.9711	1104	25.9711	1120	25.9711	1169	25.9711	1040	25.9711	897	25.9643	705	25.9643	978	25.9711	932
											1037.53	43.6483	49.9317	29.1167	37.0793	37.0659	1037.53	49.7521	35.9796	26.2109	25.5363	22.187		25.9908	1417	25.9908	972	25.9908	1117	25.9908	1084	25.9908	1146	25.9908	1006	25.9908	935	25.984	748	25.984	850	25.9908	921
											1038.01	43.5584	49.8776	29.0257	36.9432	36.9469	1038.01	49.666	35.9281	26.1639	25.4578	22.1211		26.0105	1396	26.0105	1065	26.0105	1197	26.0105	1194	26.0105	1099	26.0105	1013	26.0105	930	26.0038	719	26.0038	906	26.0105	951
											1038.5	43.4582	49.8144	28.9291	36.8027	36.824	1038.5	49.5681	35.8651	26.113	25.3753	22.0537		26.0303	1368	26.0303	1079	26.0303	1193	26.0303	1137	26.0303	1172	26.0303	1053	26.0303	945	26.0235	738	26.0235	870	26.0303	954
											1038.98	43.3464	49.7401	28.8268	36.6575	36.6974	1038.98	49.4571	35.7887	26.0565	25.2884	21.9845		26.05	1399	26.05	998	26.05	1092	26.05	1146	26.05	1174	26.05	1062	26.05	923	26.0433	732	26.0433	924	26.05	921
											1039.46	43.2276	49.6581	28.7217	36.512	36.5716	1039.46	49.3371	35.7022	25.996	25.1998	21.9151		26.0698	1334	26.0698	1014	26.0698	1153	26.0698	1223	26.0698	1226	26.0698	1088	26.0698	946	26.063	724	26.063	864	26.0698	920
											1039.94	43.1103	49.5755	28.6197	36.3741	36.4544	1039.94	49.2163	35.6131	25.9357	25.1146	21.8494		26.0895	1281	26.0895	977	26.0895	1125	26.0895	1194	26.0895	1135	26.0895	1088	26.0895	912	26.0827	711	26.0827	886	26.0895	988
											1040.43	43.0034	49.4999	28.5267	36.2519	36.3536	1040.43	49.1033	35.5293	25.8801	25.0381	21.7909		26.1092	1372	26.1092	994	26.1092	1153	26.1092	1060	26.1092	1184	26.1092	1043	26.1092	924	26.1025	728	26.1025	899	26.1092	879
											1040.91	42.9121	49.4357	28.4462	36.1501	36.2734	1040.91	49.0028	35.4555	25.8317	24.973	21.7417		26.129	1409	26.129	1001	26.129	1114	26.129	1032	26.129	1123	26.129	1038	26.129	922	26.1222	680	26.1222	882	26.129	972
											1041.39	42.8354	49.3817	28.3777	36.0682	36.2129	1041.39	48.9134	35.3912	25.7899	24.9188	21.7011		26.1487	1364	26.1487	970	26.1487	1078	26.1487	1142	26.1487	1172	26.1487	1018	26.1487	913	26.142	752	26.142	838	26.1487	939
											1041.87	42.768	49.3324	28.3176	36.0014	36.1671	1041.87	48.8294	35.3314	25.7514	24.8722	21.6666		26.1685	1328	26.1685	977	26.1685	1105	26.1685	1134	26.1685	1167	26.1685	1019	26.1685	949	26.1617	733	26.1617	934	26.1685	884
											1042.35	42.7033	49.2816	28.2617	35.944	36.1299	1042.35	48.7443	35.2703	25.7124	24.8293	21.6351		26.1882	1379	26.1882	1042	26.1882	1121	26.1882	1083	26.1882	1171	26.1882	992	26.1882	883	26.1814	702	26.1814	937	26.1882	934
											1042.84	42.6379	49.2258	28.2076	35.8925	36.0976	1042.84	48.6551	35.2051	25.6707	24.788	21.6051		26.208	1336	26.208	946	26.208	1088	26.208	1120	26.208	1144	26.208	1026	26.208	956	26.2012	696	26.2012	932	26.208	906
											1043.32	42.5733	49.1666	28.156	35.8479	36.0708	1043.32	48.5639	35.1373	25.6274	24.749	21.5776		26.2277	1373	26.2277	1011	26.2277	1075	26.2277	1072	26.2277	1134	26.2277	1087	26.2277	923	26.2209	698	26.2209	934	26.2277	915
											1043.8	42.5153	49.1093	28.1107	35.8144	36.0537	1043.8	48.4772	35.0723	25.5861	24.7158	21.5554		26.2474	1395	26.2474	1024	26.2474	1151	26.2474	1113	26.2474	1137	26.2474	1033	26.2474	869	26.2407	767	26.2407	867	26.2474	918
											1044.28	42.4696	49.06	28.0755	35.7969	36.0508	1044.28	48.4015	35.0158	25.5505	24.692	21.5413		26.2672	1349	26.2672	990	26.2672	1182	26.2672	1067	26.2672	1136	26.2672	1009	26.2672	883	26.2604	739	26.2604	875	26.2672	863
											1044.76	42.4385	49.0214	28.0523	35.7966	36.0641	1044.76	48.3397	34.9703	25.5226	24.6789	21.5363		26.2869	1407	26.2869	1017	26.2869	1138	26.2869	1153	26.2869	1149	26.2869	995	26.2869	924	26.2802	717	26.2802	920	26.2869	932
											1045.25	42.4191	48.9913	28.0393	35.8105	36.0908	1045.25	48.2889	34.9334	25.5013	24.6749	21.5385		26.3067	1386	26.3067	1030	26.3067	1099	26.3067	1037	26.3067	1132	26.3067	1037	26.3067	925	26.2999	746	26.2999	902	26.3067	909
											1045.73	42.4042	48.9638	28.032	35.8312	36.1248	1045.73	48.2417	34.8987	25.4828	24.6755	21.5442		26.3264	1407	26.3264	994	26.3264	1062	26.3264	1092	26.3264	1156	26.3264	985	26.3264	861	26.3196	758	26.3196	926	26.3264	902
											1046.21	42.3863	48.9323	28.0254	35.8511	36.1593	1046.21	48.1901	34.8598	25.4629	24.6755	21.5491		26.3461	1379	26.3461	988	26.3461	1117	26.3461	1109	26.3461	1072	26.3461	988	26.3461	906	26.3394	662	26.3394	890	26.3461	933
											1046.69	42.3614	48.8934	28.0164	35.8657	36.1902	1046.69	48.1294	34.8135	25.4395	24.6717	21.5505		26.3659	1424	26.3659	1031	26.3659	1114	26.3659	1027	26.3659	1108	26.3659	1038	26.3659	903	26.3591	668	26.3591	860	26.3659	944
											1047.18	42.3314	48.8489	28.0056	35.8752	36.218	1047.18	48.0608	34.7615	25.4134	24.6643	21.5486		26.3856	1423	26.3856	974	26.3856	1169	26.3856	1069	26.3856	1100	26.3856	1021	26.3856	904	26.3789	706	26.3789	865	26.3856	877
											1047.66	42.3021	48.8044	27.9962	35.8841	36.2468	1047.66	47.9897	34.7098	25.3879	24.6559	21.5457		26.4054	1512	26.4054	1072	26.4054	1047	26.4054	1171	26.4054	1094	26.4054	1047	26.4054	903	26.3986	728	26.3986	872	26.4054	903
											1048.14	42.28	48.7661	27.992	35.8977	36.281	1048.14	47.9223	34.6645	25.3666	24.65	21.5444		26.4251	1429	26.4251	1010	26.4251	1088	26.4251	1178	26.4251	1164	26.4251	973	26.4251	886	26.4183	770	26.4183	883	26.4251	913
											1048.62	42.2675	48.7365	27.9947	35.9184	36.3222	1048.62	47.8612	34.6282	25.3508	24.6481	21.5456		26.4448	1433.4	26.4448	967	26.4448	1083	26.4448	1129	26.4448	1158	26.4448	1024	26.4448	897	26.4381	741	26.4381	906	26.4448	942
											1049.1	42.2615	48.713	28.0022	35.9438	36.3672	1049.1	47.804	34.5985	25.3389	24.6489	21.5478		26.4646	1444.28	26.4646	943	26.4646	1063	26.4646	1132	26.4646	1173	26.4646	1014	26.4646	889	26.4578	675	26.4578	892	26.4646	937
											1049.59	42.254	48.6888	28.0098	35.9675	36.4093	1049.59	47.744	34.5689	25.3269	24.6483	21.5474		26.4843	1448.34	26.4843	985	26.4843	1109	26.4843	1104	26.4843	1078	26.4843	971	26.4843	919	26.4776	703	26.4776	909	26.4843	900
											1050.07	42.237	48.6564	28.0121	35.9823	36.4414	1050.07	47.6744	34.5323	25.3102	24.642	21.5405		26.5041	1453.4	26.5041	1026	26.5041	1091	26.5041	1143	26.5041	1159	26.5041	1016	26.5041	909	26.4973	672	26.4973	858	26.5041	897
											1050.55	42.2056	48.6117	28.0058	35.9837	36.4592	1050.55	47.5916	34.4849	25.2862	24.627	21.5247		26.5238	1441.68	26.5238	1010	26.5238	1079	26.5238	1052	26.5238	1094	26.5238	1015	26.5238	886	26.517	739	26.517	872	26.5238	884
											1051.03	42.1611	48.5557	27.9911	35.972	36.4633	1051.03	47.4979	34.4281	25.2559	24.6036	21.5007		26.5435	1444.22	26.5435	991	26.5435	1133	26.5435	1112	26.5435	1169	26.5435	961	26.5435	947	26.5368	725	26.5368	836	26.5435	884
											1051.51	42.1088	48.4937	27.9711	35.9511	36.4583	1051.51	47.3992	34.3674	25.2222	24.5743	21.471		26.5633	1446.38	26.5633	988	26.5633	1106	26.5633	1095	26.5633	1122	26.5633	1033	26.5633	905	26.5565	694	26.5565	895	26.5633	907
											1052	42.0554	48.4317	27.9493	35.9255	36.449	1052	47.3017	34.3085	25.1889	24.5422	21.4386		26.583	1446.81	26.583	990	26.583	1188	26.583	1083	26.583	1160	26.583	987	26.583	852	26.5763	679	26.5763	911	26.583	883
											1052.48	42.0035	48.3725	27.927	35.8969	36.4378	1052.48	47.2076	34.254	25.1572	24.5085	21.4047		26.6028	1446.5	26.6028	947	26.6028	1111	26.6028	1088	26.6028	1142	26.6028	997	26.6028	863	26.596	723	26.596	893	26.6028	913
											1052.96	41.9509	48.3142	27.9021	35.8625	36.4221	1052.96	47.1139	34.2013	25.1256	24.4715	21.3683		26.6225	1445.12	26.6225	1003	26.6225	1074	26.6225	1131	26.6225	1124	26.6225	1019	26.6225	916	26.6157	709	26.6157	916	26.6225	914
											1053.44	41.8907	48.2506	27.8694	35.8159	36.3961	1053.44	47.0134	34.1438	25.0897	24.4273	21.3263		26.6422	1445.81	26.6422	981	26.6422	1084	26.6422	1050	26.6422	1107	26.6422	1010	26.6422	872	26.6355	719	26.6355	919	26.6422	927
											1053.92	41.8161	48.1754	27.8241	35.7506	36.3536	1053.92	46.8987	34.0745	25.045	24.3721	21.2757		26.662	1446.12	26.662	977	26.662	1027	26.662	1120	26.662	1152	26.662	1017	26.662	892	26.6552	682	26.6552	887	26.662	884
											1054.41	41.7237	48.0852	27.7635	35.6636	36.2915	1054.41	46.7669	33.9901	24.9891	24.3042	21.2152		26.6817	1446.07	26.6817	1001	26.6817	1053	26.6817	1062	26.6817	1131	26.6817	1017	26.6817	856	26.675	766	26.675	906	26.6817	938
											1054.89	41.6161	47.9823	27.6889	35.5572	36.2119	1054.89	46.6206	33.8924	24.9231	24.2256	21.1464		26.7015	1445.92	26.7015	977	26.7015	1095	26.7015	1031	26.7015	1171	26.7015	1034	26.7015	888	26.6947	688	26.6947	866	26.7015	928
											1055.37	41.5002	47.8729	27.605	35.4378	36.1206	1055.37	46.4674	33.788	24.8508	24.1403	21.0729		26.7212	1463	26.7212	960	26.7212	1085	26.7212	1107	26.7212	1138	26.7212	1039	26.7212	912	26.7144	714	26.7144	901	26.7212	876
											1055.85	41.3835	47.7638	27.5171	35.3125	36.024	1055.85	46.315	33.6838	24.7765	24.0532	20.9984		26.7409	1409	26.7409	1024	26.7409	1058	26.7409	1063	26.7409	1158	26.7409	1027	26.7409	926	26.7342	696	26.7342	876	26.7409	875
											1056.34	41.2699	47.659	27.4283	35.1855	35.9254	1056.34	46.1678	33.5841	24.7029	23.9667	20.9249		26.7607	1415	26.7607	991	26.7607	1112	26.7607	1104	26.7607	1114	26.7607	985	26.7607	922	26.7539	645	26.7539	847	26.7607	956
											1056.82	41.1578	47.5573	27.3384	35.056	35.8235	1056.82	46.0245	33.4878	24.6297	23.8803	20.8517		26.7804	1428	26.7804	979	26.7804	1111	26.7804	1020	26.7804	1127	26.7804	1064	26.7804	887	26.7737	758	26.7737	824	26.7804	921
											1057.3	41.0412	47.4535	27.2439	34.9191	35.713	1057.3	45.8796	33.3899	24.5539	23.7908	20.7756		26.8002	1410	26.8002	1016	26.8002	1076	26.8002	1134	26.8002	1145	26.8002	997	26.8002	886	26.7934	730	26.7934	833	26.8002	918
											1057.78	40.9136	47.3417	27.1407	34.7692	35.5882	1057.78	45.727	33.2846	24.4724	23.6945	20.6933		26.8199	1386	26.8199	1006	26.8199	1110	26.8199	1081	26.8199	1105	26.8199	1016	26.8199	927	26.8131	691	26.8131	841	26.8199	858
											1058.26	40.7719	47.2189	27.0266	34.6031	35.4463	1058.26	45.5642	33.169	24.3834	23.5896	20.603		26.8396	1321	26.8396	1019	26.8396	1044	26.8396	1049	26.8396	1048	26.8396	997	26.8396	958	26.8329	692	26.8329	943	26.8396	914
											1058.75	40.6183	47.0867	26.9023	34.4222	35.2892	1058.75	45.3936	33.0447	24.2885	23.4772	20.5057		26.8594	1361	26.8594	984	26.8594	1097	26.8594	1118	26.8594	1027	26.8594	1005	26.8594	874	26.8526	707	26.8526	872	26.8594	893
											1059.23	40.4591	46.9506	26.7713	34.231	35.1221	1059.23	45.2217	32.9171	24.1911	23.3607	20.4042		26.8791	1303	26.8791	982	26.8791	1116	26.8791	1039	26.8791	1092	26.8791	967	26.8791	898	26.8724	730	26.8724	868	26.8791	903
											1059.71	40.3009	46.816	26.6374	34.0344	34.9506	1059.71	45.055	32.7922	24.0951	23.2435	20.3016		26.8989	1252	26.8989	952	26.8989	1114	26.8989	1075	26.8989	1166	26.8989	1015	26.8989	913	26.8921	756	26.8921	875	26.8989	820
											1060.19	40.1465	46.6856	26.5022	33.8344	34.7772	1060.19	44.8961	32.6725	24.002	23.1272	20.1993		26.9186	1315	26.9186	951	26.9186	1094	26.9186	1067	26.9186	1085	26.9186	971	26.9186	973	26.9118	714	26.9118	860	26.9186	896
											1060.67	39.9935	46.5573	26.3643	33.6288	34.6	1060.67	44.7425	32.5561	23.9107	23.0104	20.0964		26.9383	1268	26.9383	935	26.9383	1100	26.9383	1055	26.9383	1105	26.9383	971	26.9383	828	26.9316	704	26.9316	884	26.9383	861
											1061.16	39.8356	46.4254	26.22	33.4126	34.4143	1061.16	44.5876	32.4374	23.8177	22.8896	19.9902		26.9581	1222	26.9581	926	26.9581	1045	26.9581	1100	26.9581	1120	26.9581	1010	26.9581	880	26.9513	716	26.9513	852	26.9581	888
											1061.64	39.6665	46.2844	26.0656	33.1809	34.215	1061.64	44.4247	32.3105	23.7194	22.7611	19.8782		26.9778	1294	26.9778	940	26.9778	1075	26.9778	1138	26.9778	1057	26.9778	968	26.9778	860	26.9711	715	26.9711	859	26.9778	920
											1062.12	39.4837	46.1319	25.8999	32.9326	34.0006	1062.12	44.2507	32.1728	23.614	22.6235	19.7593		26.9976	1179	26.9976	937	26.9976	1110	26.9976	1034	26.9976	1070	26.9976	912	26.9976	855	26.9908	709	26.9908	852	26.9976	904
											1062.6	39.2901	45.9709	25.7252	32.6716	33.7745	1062.6	44.0678	32.0266	23.5028	22.4786	19.6354		27.0173	1314	27.0173	926	27.0173	1055	27.0173	1058	27.0173	1075	27.0173	992	27.0173	888	27.0105	682	27.0105	822	27.0173	852
											1063.09	39.0932	45.8078	25.5464	32.405	33.5434	1063.09	43.8825	31.8779	23.3895	22.3306	19.51		27.037	1267	27.037	960	27.037	1049	27.037	1057	27.037	1143	27.037	949	27.037	882	27.0303	684	27.0303	898	27.037	860
											1063.57	38.9006	45.6495	25.3688	32.1406	33.3142	1063.57	43.7015	31.7328	23.2781	22.1839	19.3869		27.0568	1283	27.0568	942	27.0568	1100	27.0568	1075	27.0568	1059	27.0568	902	27.0568	863	27.05	705	27.05	878	27.0568	851
											1064.05	38.7168	45.4997	25.1954	31.8825	33.0906	1064.05	43.5283	31.5948	23.1706	22.041	19.2679		27.0765	1301	27.0765	960	27.0765	1050	27.0765	1031	27.0765	1020	27.0765	977	27.0765	889	27.0698	709	27.0698	826	27.0765	880
											1064.53	38.5406	45.3571	25.026	31.6306	32.8718	1064.53	43.3612	31.4622	23.0665	21.9015	19.1522		27.0963	1233	27.0963	970	27.0963	1050	27.0963	1043	27.0963	1125	27.0963	932	27.0963	860	27.0895	656	27.0895	832	27.0963	855
											1065.01	38.3671	45.2169	24.858	31.3807	32.6533	1065.01	43.1949	31.3302	22.9629	21.7626	19.0369		27.116	1273	27.116	913	27.116	1074	27.116	1108	27.116	1030	27.116	978	27.116	917	27.1092	694	27.1092	846	27.116	898
											1065.5	38.1904	45.0737	24.6882	31.1286	32.4305	1065.5	43.0237	31.1933	22.8567	21.6211	18.9189		27.1357	1248	27.1357	974	27.1357	1017	27.1357	1015	27.1357	1071	27.1357	932	27.1357	882	27.129	711	27.129	871	27.1357	910
											1065.98	38.0082	44.9255	24.5157	30.8726	32.2017	1065.98	42.8455	31.0493	22.7469	21.4756	18.7966		27.1555	1297	27.1555	944	27.1555	1103	27.1555	1004	27.1555	1113	27.1555	1021	27.1555	856	27.1487	692	27.1487	823	27.1555	842
											1066.46	37.8231	44.7749	24.343	30.6155	31.97	1066.46	42.6633	30.9009	22.6351	21.3277	18.6712		27.1752	1231	27.1752	939	27.1752	1065	27.1752	1033	27.1752	1056	27.1752	978	27.1752	902	27.1685	692	27.1685	830	27.1752	866
											1066.94	37.6418	44.6282	24.1744	30.3632	31.7416	1066.94	42.4839	30.7543	22.525	21.1809	18.5458		27.195	1313	27.195	944	27.195	973	27.195	1067	27.195	1031	27.195	1013	27.195	880	27.1882	708	27.1882	808	27.195	839
											1067.42	37.4709	44.4918	24.0148	30.1215	31.5229	1067.42	42.314	30.6159	22.4202	21.039	18.424		27.2147	1237	27.2147	926	27.2147	1005	27.2147	1063	27.2147	1072	27.2147	947	27.2147	859	27.208	709	27.208	876	27.2147	828
											1067.91	37.3136	44.369	23.8661	29.8931	31.3171	1067.91	42.1568	30.4888	22.3222	20.9039	18.3075		27.2345	1154	27.2345	932	27.2345	1025	27.2345	1076	27.2345	1078	27.2345	968	27.2345	839	27.2277	675	27.2277	877	27.2345	815
											1068.39	37.1678	44.2579	23.7271	29.676	31.1226	1068.39	42.0099	30.3711	22.2296	20.7745	18.1959		27.2542	1230	27.2542	928	27.2542	1043	27.2542	998	27.2542	1084	27.2542	940	27.2542	804	27.2474	673	27.2474	830	27.2542	852
											1068.87	37.0274	44.1527	23.5937	29.465	30.9339	1068.87	41.8671	30.2571	22.1387	20.6475	18.0869		27.2739	1135	27.2739	959	27.2739	940	27.2739	1064	27.2739	1033	27.2739	958	27.2739	865	27.2672	654	27.2672	866	27.2739	879
											1069.35	36.886	44.0473	23.4614	29.2542	30.7451	1069.35	41.7216	30.1405	22.0459	20.5194	17.9777		27.2937	1215	27.2937	938	27.2937	1031	27.2937	1022	27.2937	1051	27.2937	967	27.2937	871	27.2869	732	27.2869	852	27.2937	814
											1069.83	36.7406	43.9383	23.3278	29.0407	30.5527	1069.83	41.5701	30.0181	21.9492	20.3883	17.8672		27.3134	1244	27.3134	952	27.3134	1006	27.3134	1025	27.3134	1104	27.3134	989	27.3134	843	27.3067	716	27.3067	803	27.3134	803
											1070.32	36.5928	43.8271	23.1933	28.8254	30.3575	1070.32	41.4144	29.891	21.85	20.2551	17.7565		27.3332	1227	27.3332	900	27.3332	1084	27.3332	1038	27.3332	995	27.3332	979	27.3332	837	27.3264	658	27.3264	884	27.3332	833
											1070.8	36.4481	43.7186	23.0612	28.6128	30.1636	1070.8	41.2599	29.7643	21.7516	20.1225	17.6481		27.3529	1263	27.3529	889	27.3529	1064	27.3529	1042	27.3529	1000	27.3529	988	27.3529	847	27.3461	700	27.3461	811	27.3529	827
											1071.28	36.3124	43.6181	22.9349	28.4073	29.9754	1071.28	41.1125	29.6433	21.6577	19.9939	17.5451		27.3726	1200	27.3726	900	27.3726	1051	27.3726	1055	27.3726	1098	27.3726	969	27.3726	876	27.3659	712	27.3659	888	27.3726	847
											1071.76	36.188	43.5276	22.8161	28.2113	29.7954	1071.76	40.9751	29.5306	21.5698	19.8706	17.4486		27.3924	1187	27.3924	962	27.3924	1020	27.3924	1089	27.3924	1061	27.3924	955	27.3924	841	27.3856	692	27.3856	789	27.3924	815
											1072.25	36.0724	43.4446	22.7033	28.0229	29.6219	1072.25	40.8456	29.4244	21.487	19.7515	17.3575		27.4121	1234	27.4121	944	27.4121	1015	27.4121	999	27.4121	1076	27.4121	955	27.4121	905	27.4054	688	27.4054	841	27.4121	840
											1072.73	35.9591	43.363	22.5928	27.8373	29.4504	1072.73	40.7184	29.3195	21.4058	19.6335	17.2684		27.4319	1235	27.4319	920	27.4319	1051	27.4319	1082	27.4319	1018	27.4319	960	27.4319	810	27.4251	692	27.4251	873	27.4319	793
											1073.21	35.8413	43.2759	22.4802	27.6496	29.2761	1073.21	40.587	29.21	21.3226	19.5135	17.178		27.4516	1188	27.4516	921	27.4516	1057	27.4516	979	27.4516	1065	27.4516	920	27.4516	861	27.4448	690	27.4448	863	27.4516	855
											1073.69	35.7149	43.1793	22.3629	27.4571	29.0967	1073.69	40.4482	29.0928	21.2356	19.3897	17.084		27.4713	1203	27.4713	940	27.4713	1001	27.4713	1066	27.4713	1072	27.4713	941	27.4713	841	27.4646	663	27.4646	881	27.4713	850
											1074.17	35.581	43.074	22.241	27.2612	28.9136	1074.17	40.3031	28.9694	21.1458	19.2631	16.9866		27.4911	1215	27.4911	955	27.4911	1055	27.4911	1017	27.4911	1141	27.4911	880	27.4911	890	27.4843	698	27.4843	786	27.4911	830
											1074.66	35.4441	42.9643	22.1172	27.0659	28.7313	1074.66	40.1565	28.844	21.0559	19.1367	16.8881		27.5108	1273	27.5108	952	27.5108	1012	27.5108	1051	27.5108	1130	27.5108	908	27.5108	850	27.5041	722	27.5041	831	27.5108	855
											1075.14	35.3095	42.8555	21.9944	26.8756	28.5543	1075.14	40.0135	28.7214	20.9695	19.0134	16.7914		27.5306	1176	27.5306	959	27.5306	1014	27.5306	988	27.5306	1016	27.5306	935	27.5306	900	27.5238	719	27.5238	785	27.5306	860
											1075.62	35.1796	42.7501	21.8742	26.6922	28.3847	1075.62	39.8761	28.6037	20.8879	18.8945	16.6985		27.5503	1193	27.5503	927	27.5503	1010	27.5503	1030	27.5503	992	27.5503	882	27.5503	857	27.5435	705	27.5435	774	27.5503	815
											1076.1	35.0522	42.6467	21.7553	26.5139	28.2206	1076.1	39.7422	28.4885	20.8099	18.7789	16.6092		27.57	1192	27.57	884	27.57	983	27.57	1009	27.57	1060	27.57	996	27.57	831	27.5633	616	27.5633	847	27.57	830
											1076.58	34.9218	42.5404	21.6348	26.3362	28.0575	1076.58	39.6061	28.3708	20.7324	18.6635	16.5216		27.5898	1206	27.5898	939	27.5898	1079	27.5898	1007	27.5898	1067	27.5898	954	27.5898	868	27.583	697	27.583	822	27.5898	834
											1077.07	34.7831	42.4263	21.5091	26.1544	27.8905	1077.07	39.4624	28.2452	20.652	18.5451	16.4332		27.6095	1204	27.6095	926	27.6095	991	27.6095	1014	27.6095	1113	27.6095	939	27.6095	832	27.6028	709	27.6028	815	27.6095	844
											1077.55	34.6339	42.302	21.3769	25.9667	27.7173	1077.55	39.3089	28.1096	20.567	18.4223	16.3425		27.6293	1204	27.6293	929	27.6293	940	27.6293	1062	27.6293	1101	27.6293	914	27.6293	810	27.6225	731	27.6225	871	27.6293	842
											1078.03	34.477	42.1695	21.2395	25.775	27.5399	1078.03	39.1481	27.9665	20.4783	18.2966	16.2498		27.649	1211	27.649	938	27.649	987	27.649	984	27.649	1038	27.649	893	27.649	848	27.6422	685	27.6422	875	27.649	884
											1078.51	34.3189	42.0342	21.1004	25.5843	27.363	1078.51	38.9864	27.8215	20.3893	18.1713	16.1571		27.6687	1164	27.6687	930	27.6687	1062	27.6687	1054	27.6687	1042	27.6687	854	27.6687	853	27.662	649	27.662	853	27.6687	806
											1079	34.1662	41.9018	20.9639	25.4002	27.1924	1079	38.8301	27.6806	20.3032	18.0506	16.0668		27.6885	1261	27.6885	937	27.6885	988	27.6885	1028	27.6885	996	27.6885	935	27.6885	863	27.6817	699	27.6817	858	27.6885	876
											1079.48	34.0227	41.7752	20.8324	25.226	27.0313	1079.48	38.6829	27.5471	20.2219	17.9372	15.9808		27.7082	1197	27.7082	987	27.7082	1044	27.7082	1021	27.7082	998	27.7082	990	27.7082	873	27.7015	656	27.7015	857	27.7082	824
											1079.96	33.8872	41.6535	20.7064	25.0616	26.88	1079.96	38.544	27.4198	20.1447	17.8312	15.8993		27.728	1172	27.728	872	27.728	1081	27.728	1011	27.728	1039	27.728	958	27.728	863	27.7212	679	27.7212	829	27.728	836
											1080.44	33.7554	41.5327	20.584	24.9046	26.7357	1080.44	38.4091	27.2947	20.0691	17.731	15.8216		27.7477	1222	27.7477	881	27.7477	1037	27.7477	1013	27.7477	1007	27.7477	990	27.7477	871	27.7409	687	27.7409	807	27.7477	844
											1080.92	33.6224	41.4088	20.4634	24.7522	26.5955	1080.92	38.274	27.1675	19.9926	17.6347	15.7465		27.7674	1209	27.7674	942	27.7674	1027	27.7674	1055	27.7674	1081	27.7674	941	27.7674	855	27.7607	702	27.7607	828	27.7674	848
											1081.41	33.4866	41.2807	20.3441	24.6038	26.4584	1081.41	38.1369	27.0365	19.9143	17.541	15.6743		27.7872	1176	27.7872	874	27.7872	1006	27.7872	1017	27.7872	987	27.7872	887	27.7872	829	27.7804	659	27.7804	854	27.7872	816
											1081.89	33.3507	41.1513	20.2282	24.4622	26.3269	1081.89	38.0006	26.9044	19.8359	17.451	15.6062		27.8069	1168	27.8069	880	27.8069	1024	27.8069	1020	27.8069	1060	27.8069	886	27.8069	855	27.8002	691	27.8002	835	27.8069	805
											1082.37	33.2209	41.0265	20.1192	24.3321	26.2055	1082.37	37.8708	26.7769	19.7607	17.3671	15.5447		27.8267	1137	27.8267	921	27.8267	1007	27.8267	973	27.8267	1066	27.8267	917	27.8267	783	27.8199	701	27.8199	866	27.8267	819
											1082.85	33.1033	40.912	20.0204	24.2183	26.0987	1082.85	37.753	26.6594	19.6923	17.2918	15.4919		27.8464	1221	27.8464	940	27.8464	967	27.8464	1059	27.8464	1082	27.8464	983	27.8464	881	27.8396	676	27.8396	826	27.8464	844
											1083.33	33.0013	40.8104	19.9332	24.1231	26.0084	1083.33	37.6499	26.5546	19.6323	17.2264	15.4486		27.8661	1193	27.8661	872	27.8661	980	27.8661	1037	27.8661	1094	27.8661	944	27.8661	818	27.8594	611	27.8594	870	27.8661	803
											1083.82	32.9132	40.7195	19.8567	24.0449	25.933	1083.82	37.5596	26.4606	19.5798	17.1699	15.4136		27.8859	1210	27.8859	971	27.8859	1014	27.8859	1033	27.8859	1041	27.8859	888	27.8859	826	27.8791	705	27.8791	816	27.8859	841
											1084.3	32.834	40.6342	19.7875	23.9794	25.8678	1084.3	37.4769	26.3725	19.5319	17.12	15.3841		27.9056	1162	27.9056	919	27.9056	1015	27.9056	1026	27.9056	1061	27.9056	885	27.9056	835	27.8989	655	27.8989	825	27.9056	852
											1084.78	32.758	40.5489	19.7222	23.9216	25.8077	1084.78	37.3963	26.285	19.4851	17.074	15.3576		27.9254	1138	27.9254	884	27.9254	1024	27.9254	997	27.9254	1058	27.9254	910	27.9254	854	27.9186	681	27.9186	856	27.9254	873
											1085.26	32.6819	40.4609	19.6591	23.8687	25.7501	1085.26	37.3152	26.1955	19.438	17.0306	15.3324		27.9451	1251	27.9451	907	27.9451	976	27.9451	999	27.9451	954	27.9451	893	27.9451	798	27.9383	663	27.9383	795	27.9451	873
											1085.75	32.6067	40.3717	19.5987	23.821	25.6951	1085.75	37.2352	26.1054	19.3914	16.9906	15.3089		27.9648	1213	27.9648	908	27.9648	988	27.9648	1007	27.9648	1024	27.9648	919	27.9648	819	27.9581	644	27.9581	801	27.9648	843
											1086.23	32.5364	40.286	19.5437	23.7813	25.6461	1086.23	37.1606	26.0191	19.3481	16.9561	15.289		27.9846	1120	27.9846	894	27.9846	1070	27.9846	1031	27.9846	971	27.9846	930	27.9846	853	27.9778	675	27.9778	796	27.9846	822
											1086.71	32.4756	40.2086	19.4965	23.7528	25.6067	1086.71	37.0964	25.9411	19.3113	16.9291	15.2746		28.0043	1196	28.0043	875	28.0043	971	28.0043	1032	28.0043	1062	28.0043	892	28.0043	849	27.9976	677	27.9976	829	28.0043	821
											1087.19	32.4262	40.1416	19.4584	23.7367	25.5786	1087.19	37.0442	25.8734	19.2826	16.9103	15.2667		28.0241	1160	28.0241	863	28.0241	1024	28.0241	988	28.0241	1004	28.0241	946	28.0241	839	28.0173	643	28.0173	831	28.0241	836
											1087.67	32.386	40.0828	19.4278	23.7309	25.5602	1087.67	37.0016	25.8138	19.2609	16.8982	15.2642		28.0438	1078	28.0438	957	28.0438	1016	28.0438	1060	28.0438	1055	28.0438	881	28.0438	814	28.037	640	28.037	882	28.0438	885
											1088.16	32.35	40.0267	19.4015	23.7309	25.5475	1088.16	36.9629	25.7571	19.2434	16.8895	15.2645		28.0635	1215	28.0635	869	28.0635	981	28.0635	1011	28.0635	1037	28.0635	895	28.0635	826	28.0568	711	28.0568	786	28.0635	783
											1088.64	32.3126	39.9674	19.3761	23.7321	25.5362	1088.64	36.9222	25.6977	19.2264	16.8809	15.2647		28.0833	1143	28.0833	897	28.0833	1002	28.0833	971	28.0833	1045	28.0833	920	28.0833	846	28.0765	693	28.0765	837	28.0833	832
											1089.12	32.2713	39.902	19.3497	23.732	25.5236	1089.12	36.8762	25.6328	19.2078	16.8707	15.263		28.103	1174	28.103	963	28.103	991	28.103	1021	28.103	1080	28.103	917	28.103	848	28.0963	684	28.0963	815	28.103	809
											1089.6	32.2276	39.8317	19.323	23.7314	25.5108	1089.6	36.8263	25.5636	19.1876	16.8591	15.2593		28.1228	1222	28.1228	930	28.1228	1025	28.1228	1003	28.1228	1046	28.1228	876	28.1228	843	28.116	704	28.116	783	28.1228	807
											1090.08	32.1862	39.7612	19.2986	23.7338	25.5011	1090.08	36.7769	25.4946	19.1675	16.8487	15.2555		28.1425	1107	28.1425	896	28.1425	995	28.1425	954	28.1425	966	28.1425	903	28.1425	818	28.1357	680	28.1357	834	28.1425	795
											1090.57	32.1518	39.6958	19.2795	23.743	25.4981	1090.57	36.7331	25.4305	19.15	16.8421	15.2536		28.1622	1166	28.1622	920	28.1622	972	28.1622	993	28.1622	1051	28.1622	903	28.1622	815	28.1555	670	28.1555	827	28.1622	774
											1091.05	32.1265	39.6384	19.2671	23.7609	25.5036	1091.05	36.6973	25.3738	19.1358	16.8406	15.2553		28.182	1113	28.182	907	28.182	952	28.182	1007	28.182	992	28.182	905	28.182	858	28.1752	689	28.1752	883	28.182	840
											1091.53	32.1084	39.5877	19.2605	23.7859	25.516	1091.53	36.6681	25.3231	19.1237	16.8435	15.2606		28.2017	1160	28.2017	887	28.2017	981	28.2017	991	28.2017	1041	28.2017	883	28.2017	862	28.195	666	28.195	841	28.2017	765
											1092.01	32.0922	39.5395	19.257	23.8142	25.5313	1092.01	36.6408	25.2741	19.1111	16.8483	15.2683		28.2215	1136	28.2215	922	28.2215	955	28.2215	968	28.2215	1030	28.2215	907	28.2215	806	28.2147	667	28.2147	846	28.2215	783
											1092.49	32.0724	39.489	19.2534	23.8411	25.5449	1092.49	36.6102	25.2218	19.095	16.8521	15.2766		28.2412	1190	28.2412	952	28.2412	997	28.2412	1022	28.2412	1020	28.2412	851	28.2412	856	28.2345	649	28.2345	856	28.2412	801
											1092.98	32.0465	39.4337	19.2481	23.8642	25.5542	1092.98	36.5738	25.1642	19.0742	16.8533	15.2847		28.261	1170	28.261	928	28.261	997	28.261	981	28.261	1008	28.261	860	28.261	831	28.2542	672	28.2542	807	28.261	838
											1093.46	32.0159	39.3748	19.2419	23.8843	25.5599	1093.46	36.5329	25.1024	19.0497	16.8521	15.2928		28.2807	1166	28.2807	881	28.2807	1001	28.2807	1016	28.2807	1062	28.2807	874	28.2807	790	28.2739	648	28.2739	797	28.2807	867
											1093.94	31.9854	39.3164	19.2375	23.9049	25.5653	1093.94	36.4921	25.0409	19.0246	16.8505	15.3023		28.3004	1177	28.3004	894	28.3004	1005	28.3004	952	28.3004	968	28.3004	902	28.3004	832	28.2937	697	28.2937	790	28.3004	835
											1094.42	31.9604	39.2631	19.2378	23.93	25.5743	1094.42	36.4566	24.984	19.0019	16.851	15.3144		28.3202	1175	28.3202	849	28.3202	987	28.3202	972	28.3202	975	28.3202	881	28.3202	862	28.3134	655	28.3134	846	28.3202	763
											1094.91	31.9433	39.217	19.244	23.9615	25.5886	1094.91	36.429	24.9339	18.9832	16.8549	15.3295		28.3399	1063	28.3399	934	28.3399	962	28.3399	980	28.3399	997	28.3399	913	28.3399	861	28.3332	647	28.3332	775	28.3399	841
											1095.39	31.9328	39.1763	19.2552	23.9981	25.6073	1095.39	36.4083	24.889	18.9677	16.8615	15.3461		28.3597	1199	28.3597	945	28.3597	947	28.3597	953	28.3597	1004	28.3597	890	28.3597	805	28.3529	654	28.3529	842	28.3597	809
											1095.87	31.9242	39.1364	19.2682	24.0362	25.6268	1095.87	36.3901	24.8448	18.9525	16.8685	15.3619		28.3794	1152	28.3794	941	28.3794	997	28.3794	1014	28.3794	994	28.3794	940	28.3794	848	28.3726	705	28.3726	842	28.3794	786
											1096.35	31.9123	39.0924	19.2796	24.0713	25.6429	1096.35	36.3698	24.7966	18.9348	16.8738	15.3745		28.3991	1151	28.3991	907	28.3991	1023	28.3991	1009	28.3991	1042	28.3991	844	28.3991	830	28.3924	705	28.3924	780	28.3991	769
											1096.83	31.8942	39.0418	19.2874	24.1008	25.6536	1096.83	36.3446	24.7422	18.9126	16.8759	15.3828		28.4189	1147	28.4189	906	28.4189	926	28.4189	992	28.4189	995	28.4189	876	28.4189	796	28.4121	687	28.4121	782	28.4189	775
											1097.32	31.8714	38.9858	19.292	24.1253	25.6595	1097.32	36.3156	24.6831	18.8867	16.8756	15.3873		28.4386	1114	28.4386	908	28.4386	1015	28.4386	992	28.4386	988	28.4386	919	28.4386	798	28.4319	671	28.4319	828	28.4386	851
											1097.8	31.8477	38.9288	19.2958	24.1477	25.664	1097.8	36.2863	24.6234	18.8594	16.875	15.3903		28.4584	1122	28.4584	853	28.4584	987	28.4584	942	28.4584	1057	28.4584	849	28.4584	812	28.4516	665	28.4516	779	28.4584	789
											1098.28	31.8278	38.8753	19.3016	24.1714	25.67	1098.28	36.2609	24.5675	18.8336	16.8763	15.3938		28.4781	1154	28.4781	877	28.4781	956	28.4781	1010	28.4781	1007	28.4781	881	28.4781	866	28.4713	654	28.4713	798	28.4781	814
											1098.76	31.8134	38.8275	19.3106	24.1975	25.6788	1098.76	36.2409	24.5173	18.8106	16.88	15.3988		28.4978	1132	28.4978	830	28.4978	996	28.4978	1019	28.4978	1019	28.4978	853	28.4978	831	28.4911	641	28.4911	785	28.4978	763
											1099.24	31.8021	38.7836	19.3217	24.2243	25.6881	1099.24	36.224	24.4709	18.7899	16.8847	15.4044		28.5176	1136	28.5176	865	28.5176	902	28.5176	1006	28.5176	999	28.5176	824	28.5176	837	28.5108	648	28.5108	767	28.5176	844
											1099.73	31.7885	38.739	19.3317	24.2471	25.6932	1099.73	36.2051	24.4236	18.7686	16.8873	15.4082		28.5373	1116	28.5373	857	28.5373	1013	28.5373	977	28.5373	1016	28.5373	844	28.5373	818	28.5306	675	28.5306	793	28.5373	788
											1100.21	31.7665	38.6883	19.3368	24.2611	25.689	1100.21	36.179	24.3703	18.7441	16.8843	15.4077		28.5571	1100	28.5571	870	28.5571	972	28.5571	980	28.5571	952	28.5571	900	28.5571	828	28.5503	670	28.5503	825	28.5571	755
											1100.69	31.7327	38.6285	19.3343	24.2634	25.6727	1100.69	36.1425	24.3084	18.7142	16.8739	15.4013		28.5768	1112	28.5768	880	28.5768	992	28.5768	972	28.5768	1026	28.5768	889	28.5768	818	28.57	662	28.57	808	28.5768	796
											1101.17	31.6878	38.5605	19.324	24.2543	25.6448	1101.17	36.0966	24.239	18.6795	16.8562	15.3891		28.5965	1176	28.5965	849	28.5965	961	28.5965	978	28.5965	1006	28.5965	863	28.5965	839	28.5898	637	28.5898	793	28.5965	754
											1101.66	31.6354	38.4877	19.3077	24.2368	25.6085	1101.66	36.0448	24.166	18.6415	16.8332	15.3726		28.6163	1060	28.6163	878	28.6163	973	28.6163	960	28.6163	1002	28.6163	847	28.6163	792	28.6095	604	28.6095	799	28.6163	822
											1102.14	31.5797	38.4141	19.2873	24.2143	25.5673	1102.14	35.9909	24.0934	18.6024	16.8072	15.3535		28.636	1133	28.636	860	28.636	972	28.636	986	28.636	984	28.636	808	28.636	849	28.6293	666	28.6293	823	28.636	794
											1102.62	31.5223	38.3412	19.2639	24.188	25.5232	1102.62	35.9363	24.0229	18.5627	16.7792	15.3322		28.6558	1073	28.6558	881	28.6558	985	28.6558	916	28.6558	966	28.6558	906	28.6558	794	28.649	653	28.649	834	28.6558	804
											1103.1	31.4612	38.2669	19.2364	24.1562	25.4745	1103.1	35.8789	23.9523	18.5212	16.7482	15.3077		28.6755	1096	28.6755	879	28.6755	947	28.6755	1007	28.6755	988	28.6755	870	28.6755	805	28.6687	640	28.6687	824	28.6755	790
											1103.58	31.3911	38.1865	19.2019	24.1146	25.4173	1103.58	35.8137	23.8767	18.475	16.7115	15.2775		28.6952	1120	28.6952	854	28.6952	928	28.6952	990	28.6952	959	28.6952	868	28.6952	828	28.6885	622	28.6885	828	28.6952	814
											1104.07	31.3069	38.0947	19.1577	24.0587	25.3473	1104.07	35.736	23.7907	18.421	16.6664	15.2392		28.715	1160	28.715	874	28.715	983	28.715	973	28.715	943	28.715	893	28.715	824	28.7082	662	28.7082	831	28.715	843
											1104.55	31.2059	37.989	19.1023	23.9861	25.2621	1104.55	35.6433	23.6917	18.3581	16.6114	15.1919		28.7347	1146	28.7347	856	28.7347	853	28.7347	903	28.7347	957	28.7347	825	28.7347	835	28.728	649	28.728	832	28.7347	812
											1105.03	31.0898	37.8706	19.0366	23.8976	25.1626	1105.03	35.5375	23.5803	18.2867	16.547	15.1361		28.7545	1102	28.7545	873	28.7545	966	28.7545	986	28.7545	967	28.7545	788	28.7545	858	28.7477	638	28.7477	816	28.7545	782
											1105.51	30.9633	37.7437	18.9632	23.797	25.0519	1105.51	35.4231	23.4606	18.2093	16.4755	15.0743		28.7742	1180	28.7742	852	28.7742	922	28.7742	961	28.7742	969	28.7742	895	28.7742	802	28.7674	682	28.7674	811	28.7742	730
											1105.99	30.8313	37.6131	18.8847	23.688	24.934	1105.99	35.3049	23.3369	18.1285	16.3995	15.0089		28.7939	1097	28.7939	884	28.7939	949	28.7939	977	28.7939	944	28.7939	884	28.7939	778	28.7872	690	28.7872	778	28.7939	797
											1106.48	30.6969	37.4817	18.8026	23.5726	24.8109	1106.48	35.1854	23.2117	18.0453	16.3204	14.9415		28.8137	1091	28.8137	915	28.8137	994	28.8137	975	28.8137	905	28.8137	863	28.8137	823	28.8069	765	28.8069	779	28.8137	732
											1106.96	30.559	37.3489	18.7159	23.45	24.6821	1106.96	35.0631	23.0842	17.9591	16.2377	14.8718		28.8334	1161	28.8334	894	28.8334	945	28.8334	911	28.8334	956	28.8334	846	28.8334	770	28.8267	665	28.8267	830	28.8334	799
											1107.44	30.4139	37.2112	18.6218	23.3167	24.5447	1107.44	34.9341	22.951	17.8677	16.1495	14.7981		28.8532	1151	28.8532	861	28.8532	932	28.8532	953	28.8532	985	28.8532	843	28.8532	832	28.8464	612	28.8464	785	28.8532	793
											1107.92	30.2576	37.065	18.5178	23.1695	24.396	1107.92	34.7938	22.8082	17.7689	16.0537	14.7186		28.8729	1092	28.8729	881	28.8729	1009	28.8729	967	28.8729	943	28.8729	852	28.8729	843	28.8661	683	28.8661	839	28.8729	729
											1108.4	30.0884	36.9084	18.4028	23.0072	24.2354	1108.4	34.6403	22.6545	17.6622	15.9495	14.6325		28.8926	1073	28.8926	858	28.8926	931	28.8926	955	28.8926	953	28.8926	853	28.8926	792	28.8859	644	28.8859	774	28.8926	780
											1108.89	29.9084	36.743	18.278	22.8318	24.0648	1108.89	34.4751	22.4912	17.5491	15.838	14.5403		28.9124	1126	28.9124	878	28.9124	879	28.9124	956	28.9124	927	28.9124	855	28.9124	815	28.9056	645	28.9056	815	28.9124	812
											1109.37	29.722	36.5726	18.1465	22.6477	23.8885	1109.37	34.3025	22.3223	17.4328	15.7219	14.444		28.9321	1088	28.9321	823	28.9321	924	28.9321	919	28.9321	931	28.9321	846	28.9321	803	28.9254	636	28.9254	809	28.9321	791
											1109.85	29.534	36.4015	18.0116	22.4594	23.7106	1109.85	34.1273	22.152	17.3163	15.6037	14.3459		28.9519	1071	28.9519	883	28.9519	942	28.9519	966	28.9519	959	28.9519	878	28.9519	821	28.9451	648	28.9451	831	28.9519	772
											1110.33	29.3463	36.2317	17.8753	22.2693	23.5329	1110.33	33.9521	21.9821	17.2013	15.4849	14.2472		28.9716	1079	28.9716	881	28.9716	910	28.9716	918	28.9716	985	28.9716	882	28.9716	812	28.9648	672	28.9648	770	28.9716	762
											1110.82	29.1579	36.0622	17.7377	22.0769	23.3544	1110.82	33.7763	21.8118	17.0873	15.3653	14.1478		28.9913	1125	28.9913	926	28.9913	956	28.9913	971	28.9913	926	28.9913	833	28.9913	778	28.9846	669	28.9846	805	28.9913	775
											1111.3	28.9646	35.8897	17.5969	21.8789	23.1716	1111.3	33.597	21.6378	16.9724	15.243	14.0465		29.0111	1112	29.0111	836	29.0111	981	29.0111	904	29.0111	940	29.0111	840	29.0111	824	29.0043	670	29.0043	811	29.0111	805
											1111.78	28.7627	35.7107	17.451	21.6721	22.9812	1111.78	33.4109	21.457	16.8544	15.1162	13.9417		29.0308	1088	29.0308	854	29.0308	1001	29.0308	981	29.0308	1010	29.0308	819	29.0308	830	29.0241	685	29.0241	783	29.0308	779
											1112.26	28.5508	35.5238	17.2991	21.4551	22.7817	1112.26	33.2174	21.2686	16.7323	14.9842	13.833		29.0506	1084	29.0506	885	29.0506	940	29.0506	985	29.0506	946	29.0506	867	29.0506	806	29.0438	634	29.0438	790	29.0506	791
											1112.74	28.3313	35.331	17.1425	21.2293	22.5748	1112.74	33.019	21.0748	16.607	14.8482	13.7212		29.0703	1074	29.0703	840	29.0703	954	29.0703	934	29.0703	909	29.0703	846	29.0703	937	29.0635	674	29.0635	787	29.0703	788
											1113.23	28.1093	35.1363	16.9836	20.999	22.3644	1113.23	32.8203	20.8802	16.4811	14.7106	13.6083		29.09	1133	29.09	844	29.09	935	29.09	922	29.09	960	29.09	835	29.09	765	29.0833	631	29.0833	801	29.09	771
											1113.71	27.8902	34.9442	16.825	20.7686	22.1547	1113.71	32.6263	20.6893	16.3569	14.5742	13.4963		29.1098	1055	29.1098	843	29.1098	925	29.1098	977	29.1098	935	29.1098	862	29.1098	811	29.103	689	29.103	786	29.1098	783
											1114.19	27.6775	34.757	16.6683	20.5412	21.9485	1114.19	32.44	20.5043	16.236	14.4407	13.3863		29.1295	1039	29.1295	870	29.1295	959	29.1295	927	29.1295	982	29.1295	844	29.1295	801	29.1228	670	29.1228	772	29.1295	798
											1114.67	27.4711	34.5741	16.5131	20.3177	21.7458	1114.67	32.2609	20.3246	16.118	14.3101	13.2782		29.1493	1143	29.1493	840	29.1493	867	29.1493	912	29.1493	946	29.1493	846	29.1493	824	29.1425	626	29.1425	775	29.1493	798
											1115.15	27.2687	34.3929	16.3582	20.0968	21.5448	1115.15	32.0865	20.1471	16.0013	14.1813	13.1711		29.169	1058	29.169	858	29.169	921	29.169	961	29.169	947	29.169	846	29.169	818	29.1622	662	29.1622	744	29.169	813
											1115.64	27.0677	34.2105	16.2024	19.8769	21.3439	1115.64	31.9138	19.9686	15.8842	14.0529	13.0639		29.1888	1089	29.1888	872	29.1888	939	29.1888	928	29.1888	866	29.1888	855	29.1888	771	29.182	690	29.182	799	29.1888	752
											1116.12	26.8672	34.0259	16.0458	19.6578	21.1425	1116.12	31.7417	19.788	15.7664	13.9243	12.9566		29.2085	1048	29.2085	833	29.2085	974	29.2085	931	29.2085	898	29.2085	832	29.2085	803	29.2017	633	29.2017	759	29.2085	776
											1116.6	26.6695	33.8411	15.8902	19.4416	20.9428	1116.6	31.5717	19.6069	15.6488	13.7963	12.8501		29.2282	1081	29.2282	873	29.2282	935	29.2282	972	29.2282	935	29.2282	806	29.2282	802	29.2215	647	29.2215	773	29.2282	782
											1117.08	26.4788	33.6601	15.7387	19.2316	20.7481	1117.08	31.4076	19.429	15.5336	13.6706	12.7463		29.248	1056	29.248	833	29.248	959	29.248	904	29.248	930	29.248	878	29.248	783	29.2412	604	29.2412	779	29.248	777
											1117.57	26.2991	33.4866	15.5939	19.031	20.562	1117.57	31.2526	19.2582	15.4226	13.5488	12.6469		29.2677	1030	29.2677	841	29.2677	844	29.2677	936	29.2677	964	29.2677	817	29.2677	806	29.261	635	29.261	775	29.2677	771
											1118.05	26.1321	33.3224	15.4567	18.8409	20.3858	1118.05	31.1079	19.0959	15.3162	13.4312	12.5525		29.2875	1136	29.2875	898	29.2875	948	29.2875	966	29.2875	996	29.2875	812	29.2875	825	29.2807	643	29.2807	734	29.2875	712
											1118.53	25.9759	33.1663	15.3258	18.6595	20.218	1118.53	30.9717	18.941	15.2133	13.3169	12.4619		29.3072	1085	29.3072	865	29.3072	941	29.3072	906	29.3072	1003	29.3072	811	29.3072	783	29.3004	673	29.3004	786	29.3072	790
											1119.01	25.8264	33.0147	15.1984	18.4831	20.0552	1119.01	30.8397	18.7898	15.1111	13.2035	12.3731		29.3269	1144	29.3269	826	29.3269	929	29.3269	898	29.3269	982	29.3269	831	29.3269	817	29.3202	667	29.3202	810	29.3269	721
											1119.49	25.6785	32.8636	15.0713	18.3072	19.8932	1119.49	30.7073	18.6383	15.0069	13.089	12.2836		29.3467	1068	29.3467	842	29.3467	924	29.3467	935	29.3467	907	29.3467	801	29.3467	829	29.3399	652	29.3399	807	29.3467	757
											1119.98	25.5291	32.7105	14.9425	18.1289	19.7292	1119.98	30.5716	18.484	14.8995	12.972	12.1917		29.3664	1017	29.3664	842	29.3664	929	29.3664	967	29.3664	968	29.3664	818	29.3664	791	29.3597	662	29.3597	747	29.3664	782
											1120.46	25.3775	32.5557	14.8118	17.9473	19.5628	1120.46	30.4325	18.3269	14.7895	12.853	12.0971		29.3862	1060	29.3862	842	29.3862	909	29.3862	914	29.3862	938	29.3862	850	29.3862	801	29.3794	596	29.3794	768	29.3862	790
											1120.94	25.2256	32.4013	14.6805	17.7637	19.395	1120.94	30.292	18.1691	14.6788	12.733	12.0007		29.4059	1088	29.4059	872	29.4059	949	29.4059	902	29.4059	893	29.4059	872	29.4059	807	29.3991	657	29.3991	780	29.4059	790
											1121.42	25.0754	32.2497	14.5502	17.5796	19.2274	1121.42	30.1523	18.0129	14.5695	12.6136	11.9034		29.4256	1053	29.4256	847	29.4256	922	29.4256	885	29.4256	941	29.4256	842	29.4256	811	29.4189	608	29.4189	767	29.4256	795
											1121.9	24.9274	32.1018	14.4216	17.3956	19.0604	1121.9	30.0139	17.8594	14.463	12.4951	11.806		29.4454	1009	29.4454	861	29.4454	925	29.4454	965	29.4454	950	29.4454	874	29.4454	777	29.4386	672	29.4386	795	29.4454	771
											1122.39	24.7797	31.9561	14.294	17.2104	18.8925	1122.39	29.875	17.7071	14.3587	12.3766	11.7083		29.4651	1067	29.4651	857	29.4651	868	29.4651	925	29.4651	912	29.4651	820	29.4651	860	29.4584	679	29.4584	759	29.4651	773
											1122.87	24.6288	31.8092	14.1654	17.0215	18.721	1122.87	29.7321	17.5534	14.2549	12.2563	11.6094		29.4849	1078	29.4849	754	29.4849	958	29.4849	954	29.4849	973	29.4849	858	29.4849	818	29.4781	642	29.4781	806	29.4849	758
											1123.35	24.4711	31.658	14.0336	16.8263	18.5436	1123.35	29.5819	17.3955	14.1497	12.1323	11.5082		29.5046	990	29.5046	856	29.5046	1009	29.5046	955	29.5046	941	29.5046	816	29.5046	837	29.4978	634	29.4978	793	29.5046	796
											1123.83	24.3051	31.501	13.8974	16.6238	18.3592	1123.83	29.4228	17.2324	14.042	12.0039	11.4047		29.5243	968	29.5243	831	29.5243	853	29.5243	946	29.5243	898	29.5243	798	29.5243	801	29.5176	659	29.5176	813	29.5243	797
											1124.32	24.1321	31.3393	13.757	16.415	18.1692	1124.32	29.2563	17.0654	13.9321	11.8715	11.2993		29.5441	1082	29.5441	822	29.5441	853	29.5441	1017	29.5441	901	29.5441	864	29.5441	787	29.5373	654	29.5373	812	29.5441	796
											1124.8	23.9556	31.176	13.614	16.2028	17.9767	1124.8	29.0855	16.8977	13.8214	11.737	11.1934		29.5638	1063	29.5638	834	29.5638	969	29.5638	936	29.5638	889	29.5638	829	29.5638	821	29.5571	667	29.5571	788	29.5638	800
											1125.28	23.7791	31.0145	13.47	15.9902	17.7849	1125.28	28.914	16.7326	13.7119	11.6021	11.0883		29.5836	1026	29.5836	815	29.5836	937	29.5836	899	29.5836	930	29.5836	786	29.5836	739	29.5768	679	29.5768	790	29.5836	790
											1125.76	23.6047	30.8569	13.3261	15.7793	17.5957	1125.76	28.7435	16.5718	13.6044	11.468	10.9846		29.6033	1036	29.6033	845	29.6033	920	29.6033	932	29.6033	937	29.6033	803	29.6033	775	29.5965	631	29.5965	742	29.6033	774
											1126.24	23.432	30.7029	13.1823	15.5703	17.4093	1126.24	28.5736	16.4148	13.4988	11.3349	10.8821		29.623	1102	29.623	796	29.623	924	29.623	954	29.623	919	29.623	818	29.623	771	29.6163	716	29.6163	771	29.623	768
											1126.73	23.259	30.5508	13.0379	15.3625	17.2244	1126.73	28.4018	16.2597	13.394	11.2021	10.7799		29.6428	1039	29.6428	818	29.6428	900	29.6428	955	29.6428	965	29.6428	841	29.6428	797	29.636	618	29.636	793	29.6428	781
											1127.21	23.0831	30.3987	12.8923	15.1546	17.0397	1127.21	28.2257	16.1044	13.289	11.0691	10.6773		29.6625	971	29.6625	822	29.6625	899	29.6625	927	29.6625	934	29.6625	829	29.6625	786	29.6558	680	29.6558	801	29.6625	706
											1127.69	22.9037	30.2458	12.7459	14.9468	16.855	1127.69	28.0444	15.9482	13.1835	10.9361	10.5741		29.6823	1077	29.6823	848	29.6823	871	29.6823	891	29.6823	888	29.6823	813	29.6823	803	29.6755	637	29.6755	777	29.6823	749
											1128.17	22.7225	30.0937	12.6006	14.7405	16.6716	1128.17	27.8594	15.7924	13.0786	10.8046	10.4714		29.702	1042	29.702	817	29.702	956	29.702	957	29.702	930	29.702	872	29.702	824	29.6952	619	29.6952	797	29.702	741
											1128.65	22.5425	29.9453	12.4587	14.5386	16.4921	1128.65	27.6738	15.6396	12.976	10.6763	10.3707		29.7217	1093	29.7217	872	29.7217	945	29.7217	873	29.7217	957	29.7217	796	29.7217	811	29.715	640	29.715	743	29.7217	759
											1129.14	22.3674	29.8033	12.3225	14.3436	16.3188	1129.14	27.4907	15.4922	12.8774	10.5533	10.2734		29.7415	1021	29.7415	843	29.7415	918	29.7415	942	29.7415	976	29.7415	847	29.7415	773	29.7347	661	29.7347	790	29.7415	778
											1129.62	22.1987	29.669	12.1931	14.1573	16.1532	1129.62	27.3114	15.3514	12.7835	10.4361	10.1804		29.7612	1035	29.7612	828	29.7612	929	29.7612	865	29.7612	934	29.7612	834	29.7612	767	29.7545	652	29.7545	754	29.7612	747
											1130.1	22.0358	29.5416	12.0699	13.9792	15.9947	1130.1	27.1354	15.2163	12.6935	10.3245	10.0916		29.781	1030	29.781	856	29.781	899	29.781	898	29.781	924	29.781	826	29.781	808	29.7742	610	29.7742	794	29.781	727
											1130.58	21.8766	29.4187	11.9515	13.8081	15.8417	1130.58	26.9606	15.0846	12.606	10.2169	10.006		29.8007	1048	29.8007	796	29.8007	889	29.8007	901	29.8007	921	29.8007	830	29.8007	842	29.7939	652	29.7939	724	29.8007	756
											1131.06	21.7184	29.298	11.8362	13.6422	15.6926	1131.06	26.7849	14.9545	12.5196	10.112	9.92281		29.8204	1017	29.8204	763	29.8204	884	29.8204	888	29.8204	968	29.8204	830	29.8204	843	29.8137	628	29.8137	775	29.8204	760
											1131.55	21.5605	29.1786	11.7233	13.4808	15.547	1131.55	26.6079	14.8258	12.4335	10.0091	9.8418		29.8402	1033	29.8402	863	29.8402	918	29.8402	928	29.8402	938	29.8402	819	29.8402	772	29.8334	631	29.8334	736	29.8402	775
											1132.03	21.4038	29.0619	11.6135	13.3245	15.406	1132.03	26.4312	14.7	12.3488	9.90839	9.76346		29.8599	1046	29.8599	861	29.8599	869	29.8599	904	29.8599	906	29.8599	849	29.8599	833	29.8532	645	29.8532	738	29.8599	736
											1132.51	21.251	28.9505	11.5082	13.175	15.272	1132.51	26.258	14.58	12.2672	9.81111	9.68888		29.8797	1071	29.8797	818	29.8797	865	29.8797	869	29.8797	925	29.8797	801	29.8797	765	29.8729	669	29.8729	772	29.8797	743
											1132.99	21.1052	28.847	11.409	13.0344	15.1468	1132.99	26.0918	14.4683	12.1906	9.71861	9.61913		29.8994	1064	29.8994	828	29.8994	863	29.8994	820	29.8994	896	29.8994	854	29.8994	761	29.8926	615	29.8926	789	29.8994	759
											1133.48	20.9679	28.7526	11.317	12.9034	15.0314	1133.48	25.9343	14.3659	12.1199	9.63167	9.55466		29.9191	1030	29.9191	869	29.9191	905	29.9191	896	29.9191	900	29.9191	840	29.9191	818	29.9124	618	29.9124	800	29.9191	724
											1133.96	20.8388	28.6664	11.2318	12.7818	14.9247	1133.96	25.7853	14.2713	12.055	9.5502	9.49503		29.9389	1009	29.9389	807	29.9389	995	29.9389	886	29.9389	910	29.9389	857	29.9389	758	29.9321	631	29.9321	746	29.9389	751
											1134.44	20.7163	28.5859	11.1522	12.6682	14.8248	1134.44	25.6432	14.1819	11.9945	9.47347	9.43926		29.9586	1082	29.9586	845	29.9586	903	29.9586	911	29.9586	924	29.9586	870	29.9586	807	29.9519	669	29.9519	748	29.9586	746
											1134.92	20.5987	28.5087	11.0771	12.5611	14.7296	1134.92	25.5065	14.095	11.937	9.4006	9.38635		29.9784	1054	29.9784	830	29.9784	884	29.9784	899	29.9784	917	29.9784	873	29.9784	830	29.9716	626	29.9716	755	29.9784	767
											1135.4	20.486	28.4335	11.0057	12.4598	14.6383	1135.4	25.3748	14.0093	11.8819	9.33138	9.33592		29.9981	1016	29.9981	852	29.9981	917	29.9981	884	29.9981	900	29.9981	780	29.9981	802	29.9913	664	29.9913	798	29.9981	769
											1135.89	20.3799	28.3613	10.9387	12.3653	14.5519	1135.89	25.2499	13.9261	11.8296	9.26643	9.28866		30.0178	1048	30.0178	854	30.0178	926	30.0178	880	30.0178	923	30.0178	853	30.0178	732	30.0111	631	30.0111	699	30.0178	747
											1136.37	20.2837	28.2948	10.8778	12.2797	14.4728	1136.37	25.135	13.8482	11.7818	9.20713	9.24591		30.0376	1014	30.0376	826	30.0376	901	30.0376	877	30.0376	932	30.0376	804	30.0376	754	30.0308	628	30.0308	754	30.0376	706
											1136.85	20.2003	28.237	10.8248	12.2052	14.404	1136.85	25.0332	13.7783	11.7402	9.15493	9.20928		30.0573	1001	30.0573	775	30.0573	888	30.0573	902	30.0573	884	30.0573	789	30.0573	770	30.0506	631	30.0506	685	30.0573	762
											1137.33	20.1314	28.1897	10.7808	12.1437	14.3473	1137.33	24.9464	13.7185	11.7061	9.11078	9.17991		30.0771	1021	30.0771	820	30.0771	924	30.0771	875	30.0771	861	30.0771	802	30.0771	795	30.0703	613	30.0703	762	30.0771	747
											1137.81	20.0763	28.1526	10.7461	12.0957	14.303	1137.81	24.8744	13.6682	11.6795	9.07478	9.15806		30.0968	1043	30.0968	851	30.0968	879	30.0968	918	30.0968	893	30.0968	821	30.0968	758	30.09	628	30.09	782	30.0968	780
											1138.3	20.0326	28.1242	10.7199	12.0602	14.2699	1138.3	24.8153	13.6258	11.6594	9.0462	9.1432		30.1165	984	30.1165	803	30.1165	897	30.1165	875	30.1165	878	30.1165	843	30.1165	773	30.1098	624	30.1098	730	30.1165	683
											1138.78	19.9977	28.102	10.7011	12.0362	14.2464	1138.78	24.7668	13.5891	11.6445	9.02416	9.13445		30.1363	1032	30.1363	847	30.1363	871	30.1363	861	30.1363	902	30.1363	797	30.1363	778	30.1295	627	30.1295	739	30.1363	706
											1139.26	19.9704	28.085	10.6891	12.0227	14.2314	1139.26	24.7278	13.5569	11.6336	9.00812	9.13107		30.156	1004	30.156	832	30.156	863	30.156	873	30.156	867	30.156	857	30.156	779	30.1493	592	30.1493	731	30.156	737
											1139.74	19.951	28.0734	10.6839	12.0198	14.2249	1139.74	24.6985	13.5296	11.6267	8.99817	9.13292		30.1758	1026	30.1758	850	30.1758	832	30.1758	890	30.1758	864	30.1758	812	30.1758	769	30.169	632	30.169	718	30.1758	666
											1140.23	19.9414	28.0686	10.6863	12.028	14.2278	1140.23	24.6806	13.509	11.624	8.99497	9.14027		30.1955	1026	30.1955	807	30.1955	917	30.1955	869	30.1955	894	30.1955	794	30.1955	791	30.1888	574	30.1888	769	30.1955	784
											1140.71	19.9435	28.0723	10.697	12.0483	14.2415	1140.71	24.6757	13.4968	11.6263	8.99934	9.15362		30.2153	1023	30.2153	829	30.2153	867	30.2153	886	30.2153	859	30.2153	846	30.2153	728	30.2085	649	30.2085	731	30.2153	744
											1141.19	19.9581	28.0848	10.7162	12.0807	14.2664	1141.19	24.6843	13.4934	11.6337	9.01158	9.17314		30.235	1033	30.235	821	30.235	908	30.235	875	30.235	896	30.235	791	30.235	811	30.2282	608	30.2282	767	30.235	723
											1141.67	19.9837	28.1049	10.7432	12.124	14.3016	1141.67	24.7051	13.4979	11.6456	9.03122	9.19847		30.2547	994	30.2547	848	30.2547	882	30.2547	823	30.2547	963	30.2547	834	30.2547	750	30.248	642	30.248	759	30.2547	746
											1142.15	20.0175	28.1299	10.7763	12.1764	14.3451	1142.15	24.7353	13.5075	11.6606	9.0572	9.22867		30.2745	979	30.2745	788	30.2745	818	30.2745	862	30.2745	850	30.2745	831	30.2745	763	30.2677	639	30.2677	750	30.2745	704
											1142.64	20.0562	28.1571	10.8139	12.2356	14.3946	1142.64	24.7718	13.5198	11.6773	9.08817	9.26264		30.2942	1034	30.2942	804	30.2942	942	30.2942	892	30.2942	876	30.2942	848	30.2942	812	30.2875	632	30.2875	773	30.2942	694
											1143.12	20.0978	28.185	10.8546	12.2999	14.4485	1143.12	24.8128	13.5334	11.695	9.12319	9.29966		30.314	1066	30.314	764	30.314	879	30.314	909	30.314	830	30.314	791	30.314	781	30.3072	658	30.3072	711	30.314	715
											1143.6	20.1421	28.2138	10.8982	12.369	14.5066	1143.6	24.8578	13.5487	11.714	9.16192	9.3395		30.3337	1020	30.3337	883	30.3337	881	30.3337	884	30.3337	855	30.3337	790	30.3337	775	30.3269	600	30.3269	727	30.3337	713
											1144.08	20.1906	28.2455	10.9452	12.4434	14.5698	1144.08	24.9078	13.5676	11.7352	9.20457	9.38253		30.3534	994	30.3534	796	30.3534	849	30.3534	875	30.3534	933	30.3534	816	30.3534	777	30.3467	685	30.3467	772	30.3534	723
											1144.56	20.2449	28.2818	10.9964	12.5239	14.6392	1144.56	24.9644	13.5921	11.7598	9.2514	9.42915		30.3732	1052	30.3732	804	30.3732	889	30.3732	861	30.3732	872	30.3732	787	30.3732	755	30.3664	634	30.3664	753	30.3732	677
											1145.05	20.3056	28.3236	11.0518	12.6108	14.7153	1145.05	25.0278	13.6231	11.7883	9.30228	9.47947		30.3929	1021	30.3929	830	30.3929	902	30.3929	928	30.3929	906	30.3929	822	30.3929	772	30.3862	632	30.3862	784	30.3929	738
											1145.53	20.3713	28.3699	11.1106	12.7033	14.7973	1145.53	25.0971	13.6598	11.8201	9.35641	9.53296		30.4127	995	30.4127	793	30.4127	849	30.4127	855	30.4127	914	30.4127	818	30.4127	797	30.4059	634	30.4059	762	30.4127	685
											1146.01	20.4394	28.4182	11.1712	12.7995	14.8832	1146.01	25.1697	13.6999	11.8541	9.41245	9.58853		30.4324	979	30.4324	824	30.4324	875	30.4324	891	30.4324	870	30.4324	797	30.4324	797	30.4256	623	30.4256	723	30.4324	725
											1146.49	20.5069	28.466	11.2318	12.8976	14.971	1146.49	25.2432	13.7406	11.8889	9.46913	9.6451		30.4521	1050	30.4521	764	30.4521	889	30.4521	839	30.4521	869	30.4521	816	30.4521	771	30.4454	638	30.4454	749	30.4521	723
											1146.97	20.5721	28.5117	11.2916	12.9964	15.0593	1146.97	25.3163	13.7806	11.9237	9.52584	9.70197		30.4719	1014	30.4719	795	30.4719	896	30.4719	905	30.4719	869	30.4719	773	30.4719	718	30.4651	579	30.4651	808	30.4719	738
											1147.46	20.6355	28.5558	11.3507	13.096	15.1481	1147.46	25.3894	13.8199	11.9588	9.58281	9.75921		30.4916	1030	30.4916	827	30.4916	876	30.4916	919	30.4916	893	30.4916	834	30.4916	724	30.4849	616	30.4849	739	30.4916	732
											1147.94	20.699	28.6001	11.4102	13.1976	15.2387	1147.94	25.4642	13.8601	11.9952	9.64106	9.8175		30.5114	1020	30.5114	780	30.5114	849	30.5114	915	30.5114	827	30.5114	803	30.5114	733	30.5046	627	30.5046	725	30.5114	735
											1148.42	20.7653	28.6465	11.4716	13.3027	15.3328	1148.42	25.5427	13.9028	12.0342	9.7017	9.87765		30.5311	1007	30.5311	831	30.5311	848	30.5311	874	30.5311	941	30.5311	763	30.5311	767	30.5243	643	30.5243	723	30.5311	703
											1148.9	20.8356	28.6958	11.5357	13.412	15.4308	1148.9	25.6257	13.9487	12.0761	9.76528	9.93994		30.5508	1038	30.5508	837	30.5508	819	30.5508	887	30.5508	890	30.5508	781	30.5508	766	30.5441	578	30.5441	798	30.5508	706
											1149.39	20.9093	28.7472	11.6022	13.5246	15.5321	1149.39	25.7122	13.9969	12.1205	9.83138	10.004		30.5706	1043	30.5706	810	30.5706	865	30.5706	831	30.5706	884	30.5706	791	30.5706	738	30.5638	605	30.5638	788	30.5706	714
											1149.87	20.9841	28.798	11.6698	13.6387	15.6344	1149.87	25.7997	14.0449	12.1656	9.8988	10.0686		30.5903	977	30.5903	773	30.5903	917	30.5903	888	30.5903	865	30.5903	777	30.5903	748	30.5836	620	30.5836	776	30.5903	688
											1150.35	21.0574	28.8455	11.7367	13.7521	15.7355	1150.35	25.8855	14.0906	12.2101	9.96613	10.1325		30.6101	1017	30.6101	800	30.6101	917	30.6101	853	30.6101	868	30.6101	777	30.6101	770	30.6033	590	30.6033	783	30.6101	716
											1150.83	21.1276	28.8882	11.8015	13.8633	15.8338	1150.83	25.968	14.1327	12.2528	10.0325	10.1948		30.6298	958	30.6298	779	30.6298	863	30.6298	842	30.6298	828	30.6298	808	30.6298	747	30.623	621	30.623	759	30.6298	698
											1151.31	21.1948	28.9267	11.8641	13.9721	15.9293	1151.31	26.0475	14.172	12.2938	10.0978	10.2552		30.6495	1039	30.6495	726	30.6495	873	30.6495	829	30.6495	865	30.6495	807	30.6495	777	30.6428	639	30.6428	737	30.6495	742
											1151.8	21.2606	28.963	11.9249	14.0794	16.0235	1151.8	26.1259	14.2106	12.334	10.1625	10.3143		30.6693	1009	30.6693	760	30.6693	888	30.6693	846	30.6693	877	30.6693	798	30.6693	698	30.6625	642	30.6625	764	30.6693	722
											1152.28	21.327	28.9995	11.9847	14.1863	16.1179	1152.28	26.2051	14.2506	12.3742	10.2274	10.3725		30.689	954	30.689	789	30.689	851	30.689	852	30.689	893	30.689	840	30.689	757	30.6823	614	30.6823	738	30.689	673
											1152.76	21.3945	29.0372	12.0436	14.2928	16.2133	1152.76	26.286	14.2928	12.4148	10.2923	10.43		30.7088	938	30.7088	796	30.7088	898	30.7088	867	30.7088	846	30.7088	780	30.7088	806	30.702	589	30.702	745	30.7088	681
											1153.24	21.4616	29.0752	12.1009	14.3976	16.3086	1153.24	26.3675	14.3362	12.4548	10.3562	10.4862		30.7285	1027	30.7285	789	30.7285	866	30.7285	816	30.7285	833	30.7285	839	30.7285	724	30.7217	613	30.7217	746	30.7285	710
											1153.72	21.5251	29.1111	12.1548	14.4981	16.4013	1153.72	26.4468	14.3782	12.4926	10.417	10.5397		30.7482	913	30.7482	758	30.7482	863	30.7482	839	30.7482	866	30.7482	816	30.7482	739	30.7415	615	30.7415	728	30.7482	725
											1154.21	21.5818	29.1419	12.2038	14.5914	16.4885	1154.21	26.5207	14.4159	12.5262	10.4726	10.5891		30.768	972	30.768	832	30.768	855	30.768	839	30.768	914	30.768	772	30.768	758	30.7612	569	30.7612	699	30.768	710
											1154.69	21.6297	29.1658	12.2468	14.6759	16.5681	1154.69	26.5873	14.4476	12.5544	10.5215	10.6335		30.7877	975	30.7877	808	30.7877	867	30.7877	843	30.7877	836	30.7877	741	30.7877	743	30.781	598	30.781	738	30.7877	670
											1155.17	21.6691	29.1829	12.2843	14.7516	16.6395	1155.17	26.6464	14.4734	12.5775	10.5633	10.6727		30.8075	980	30.8075	772	30.8075	870	30.8075	854	30.8075	933	30.8075	711	30.8075	727	30.8007	613	30.8007	759	30.8075	705
											1155.65	21.7019	29.1947	12.3174	14.8197	16.7038	1155.65	26.6995	14.495	12.5965	10.5987	10.7076		30.8272	1001	30.8272	737	30.8272	877	30.8272	797	30.8272	815	30.8272	799	30.8272	759	30.8204	591	30.8204	702	30.8272	708
											1156.14	21.7305	29.2032	12.3474	14.8818	16.762	1156.14	26.7484	14.5142	12.6128	10.6289	10.7389		30.8469	991	30.8469	794	30.8469	858	30.8469	824	30.8469	860	30.8469	802	30.8469	754	30.8402	570	30.8402	749	30.8469	688
											1156.62	21.7558	29.209	12.3746	14.9384	16.8145	1156.62	26.7938	14.5317	12.627	10.6545	10.7667		30.8667	957	30.8667	773	30.8667	851	30.8667	832	30.8667	854	30.8667	776	30.8667	733	30.8599	586	30.8599	744	30.8667	737
											1157.1	21.7768	29.2112	12.398	14.9882	16.86	1157.1	26.8343	14.5461	12.6388	10.675	10.7903		30.8864	944	30.8864	775	30.8864	860	30.8864	811	30.8864	805	30.8864	752	30.8864	732	30.8797	635	30.8797	691	30.8864	674
											1157.58	21.7906	29.2074	12.4153	15.0283	16.8959	1157.58	26.8673	14.555	12.6465	10.6894	10.8081		30.9062	955	30.9062	778	30.9062	864	30.9062	843	30.9062	887	30.9062	766	30.9062	735	30.8994	603	30.8994	686	30.9062	693
											1158.06	21.7939	29.1949	12.424	15.0554	16.9193	1158.06	26.8901	14.5554	12.6486	10.6961	10.8184		30.9259	951	30.9259	771	30.9259	831	30.9259	819	30.9259	807	30.9259	759	30.9259	759	30.9191	610	30.9191	716	30.9259	685
											1158.55	21.7846	29.1723	12.4227	15.0671	16.9285	1158.55	26.9009	14.5457	12.644	10.6942	10.8202		30.9456	947	30.9456	718	30.9456	840	30.9456	838	30.9456	850	30.9456	780	30.9456	772	30.9389	584	30.9389	679	30.9456	656
											1159.03	21.7628	29.1399	12.4109	15.0628	16.9235	1159.03	26.9001	14.5262	12.6329	10.6836	10.813		30.9654	966	30.9654	757	30.9654	862	30.9654	822	30.9654	797	30.9654	772	30.9654	764	30.9586	642	30.9586	695	30.9654	658
											1159.51	21.7301	29.0995	12.3896	15.0434	16.9058	1159.51	26.8896	14.4987	12.6163	10.6648	10.7975		30.9851	965	30.9851	740	30.9851	840	30.9851	802	30.9851	848	30.9851	784	30.9851	747	30.9784	583	30.9784	742	30.9851	687
											1159.99	21.6886	29.0531	12.3602	15.0103	16.8769	1159.99	26.8714	14.4651	12.5956	10.6385	10.7743		31.0049	995	31.0049	778	31.0049	855	31.0049	812	31.0049	826	31.0049	788	31.0049	745	30.9981	613	30.9981	711	31.0049	690
											1160.47	21.6391	29.0013	12.3232	14.9641	16.8374	1160.47	26.8463	14.4263	12.5713	10.6047	10.7439		31.0246	915	31.0246	805	31.0246	864	31.0246	860	31.0246	777	31.0246	759	31.0246	713	31.0178	604	31.0178	776	31.0246	687
											1160.96	21.5805	28.9429	12.2779	14.9038	16.786	1160.96	26.8131	14.3813	12.5428	10.5626	10.7058		31.0443	989	31.0443	696	31.0443	862	31.0443	853	31.0443	853	31.0443	743	31.0443	745	31.0376	588	31.0376	737	31.0443	672
											1161.44	21.51	28.8755	12.2226	14.8272	16.7199	1161.44	26.7691	14.3277	12.5085	10.5105	10.6591		31.0641	953	31.0641	752	31.0641	842	31.0641	849	31.0641	832	31.0641	769	31.0641	715	31.0573	593	31.0573	743	31.0641	694
											1161.92	21.425	28.7965	12.1552	14.7321	16.6363	1161.92	26.7118	14.2632	12.4667	10.4471	10.6026		31.0838	960	31.0838	755	31.0838	811	31.0838	826	31.0838	852	31.0838	757	31.0838	713	31.0771	575	31.0771	730	31.0838	679
											1162.4	21.3241	28.7047	12.0745	14.617	16.5336	1162.4	26.6397	14.1866	12.4162	10.3716	10.5362		31.1036	949	31.1036	754	31.1036	870	31.1036	796	31.1036	818	31.1036	793	31.1036	736	31.0968	584	31.0968	752	31.1036	684
											1162.89	21.208	28.6011	11.9804	14.4822	16.4119	1162.89	26.5538	14.0988	12.357	10.2846	10.4601		31.1233	925	31.1233	785	31.1233	828	31.1233	806	31.1233	841	31.1233	776	31.1233	744	31.1165	632	31.1165	705	31.1233	696
											1163.37	21.0793	28.4877	11.8743	14.3295	16.2732	1163.37	26.4562	14.0019	12.2899	10.1873	10.3755		31.1431	953	31.1431	748	31.1431	843	31.1431	867	31.1431	840	31.1431	811	31.1431	699	31.1363	583	31.1363	729	31.1431	687
											1163.85	20.9407	28.3671	11.7576	14.161	16.1199	1163.85	26.3498	13.8982	12.2163	10.0812	10.2833		31.1628	942	31.1628	778	31.1628	843	31.1628	802	31.1628	837	31.1628	735	31.1628	748	31.156	605	31.156	673	31.1628	652
											1164.33	20.7939	28.2404	11.6317	13.9781	15.9535	1164.33	26.2357	13.7888	12.1369	9.96702	10.184		31.1825	911	31.1825	751	31.1825	861	31.1825	843	31.1825	851	31.1825	781	31.1825	777	31.1758	606	31.1758	746	31.1825	676
											1164.81	20.6387	28.107	11.4969	13.7811	15.7746	1164.81	26.1135	13.673	12.0514	9.84489	10.0775		31.2023	956	31.2023	761	31.2023	817	31.2023	828	31.2023	854	31.2023	762	31.2023	716	31.1955	610	31.1955	733	31.2023	652
											1165.3	20.4736	27.9651	11.3527	13.5695	15.5824	1165.3	25.9813	13.5485	11.9591	9.71428	9.96296		31.222	917	31.222	706	31.222	848	31.222	815	31.222	855	31.222	750	31.222	729	31.2153	619	31.2153	678	31.222	636
											1165.78	20.297	27.8129	11.1987	13.3427	15.3762	1165.78	25.8372	13.4133	11.8593	9.57483	9.84013		31.2418	993	31.2418	756	31.2418	859	31.2418	867	31.2418	819	31.2418	735	31.2418	758	31.235	595	31.235	733	31.2418	660
											1166.26	20.1086	27.6499	11.0352	13.1015	15.1565	1166.26	25.6808	13.2667	11.7518	9.42702	9.70949		31.2615	919	31.2615	767	31.2615	891	31.2615	822	31.2615	896	31.2615	777	31.2615	765	31.2547	584	31.2547	744	31.2615	739
											1166.74	19.9101	27.4778	10.8636	12.8482	14.9255	1166.74	25.5134	13.1098	11.6376	9.27228	9.57255		31.2812	943	31.2812	775	31.2812	855	31.2812	804	31.2812	758	31.2812	732	31.2812	746	31.2745	567	31.2745	701	31.2812	643
											1167.22	19.7047	27.2996	10.686	12.5861	14.6865	1167.22	25.3379	12.9454	11.5184	9.11267	9.43141		31.301	914	31.301	781	31.301	839	31.301	812	31.301	850	31.301	795	31.301	718	31.2942	571	31.2942	689	31.301	641
											1167.71	19.4954	27.1183	10.5043	12.3186	14.4429	1167.71	25.1572	12.7765	11.396	8.95021	9.28811		31.3207	910	31.3207	749	31.3207	808	31.3207	820	31.3207	811	31.3207	712	31.3207	748	31.314	537	31.314	753	31.3207	666
											1168.19	19.2842	26.9359	10.32	12.0482	14.1968	1168.19	24.9728	12.605	11.2714	8.78613	9.14394		31.3405	927	31.3405	775	31.3405	870	31.3405	850	31.3405	834	31.3405	743	31.3405	684	31.3337	555	31.3337	686	31.3405	668
											1168.67	19.0714	26.7527	10.1333	11.776	13.9493	1168.67	24.7847	12.4316	11.1449	8.62082	8.99934		31.3602	966	31.3602	771	31.3602	810	31.3602	818	31.3602	818	31.3602	797	31.3602	695	31.3534	609	31.3534	677	31.3602	674
											1169.15	18.856	26.5678	9.94421	11.5023	13.7001	1169.15	24.5912	12.2555	11.0161	8.45412	8.85408		31.3799	957	31.3799	771	31.3799	807	31.3799	794	31.3799	879	31.3799	731	31.3799	712	31.3732	626	31.3732	704	31.3799	673
											1169.63	18.637	26.3805	9.75243	11.2271	13.4491	1169.63	24.391	12.0764	10.8847	8.28593	8.70795		31.3997	873	31.3997	763	31.3997	825	31.3997	819	31.3997	804	31.3997	738	31.3997	705	31.3929	578	31.3929	774	31.3997	681
											1170.12	18.4146	26.1911	9.55856	10.9515	13.1968	1170.12	24.1837	11.8945	10.7511	8.11689	8.5613		31.4194	922	31.4194	760	31.4194	856	31.4194	817	31.4194	859	31.4194	727	31.4194	717	31.4127	587	31.4127	701	31.4194	672
											1170.6	18.1907	26.0014	9.36404	10.6775	12.9449	1170.6	23.971	11.712	10.6166	7.94834	8.41508		31.4392	985	31.4392	805	31.4392	824	31.4392	785	31.4392	815	31.4392	750	31.4392	733	31.4324	555	31.4324	687	31.4392	733
											1171.08	17.968	25.8142	9.17085	10.4074	12.6958	1171.08	23.7555	11.5316	10.483	7.78208	8.27072		31.4589	978	31.4589	736	31.4589	818	31.4589	788	31.4589	783	31.4589	719	31.4589	730	31.4521	581	31.4521	717	31.4589	644
											1171.56	17.7491	25.632	8.98076	10.1434	12.4517	1171.56	23.5398	11.3559	10.3519	7.61963	8.12949		31.4786	968	31.4786	699	31.4786	793	31.4786	787	31.4786	846	31.4786	706	31.4786	736	31.4719	578	31.4719	720	31.4786	705
											1172.05	17.5351	25.456	8.79482	9.8868	12.2135	1172.05	23.3255	11.1857	10.2243	7.46176	7.99202		31.4984	963	31.4984	752	31.4984	840	31.4984	813	31.4984	828	31.4984	706	31.4984	755	31.4916	599	31.4916	685	31.4984	670
											1172.53	17.3257	25.2855	8.61314	9.63737	11.9812	1172.53	23.1126	11.0202	10.0999	7.30835	7.85833		31.5181	965	31.5181	760	31.5181	810	31.5181	833	31.5181	857	31.5181	725	31.5181	684	31.5114	582	31.5114	723	31.5181	635
											1173.01	17.1194	25.1185	8.43526	9.39425	11.7539	1173.01	22.9001	10.8573	9.97801	7.1587	7.72786		31.5379	958	31.5379	739	31.5379	823	31.5379	799	31.5379	868	31.5379	734	31.5379	712	31.5311	610	31.5311	684	31.5379	682
											1173.49	16.9148	24.953	8.2607	9.15665	11.5308	1173.49	22.6872	10.6944	9.85768	7.01214	7.60023		31.5576	944	31.5576	732	31.5576	827	31.5576	789	31.5576	841	31.5576	736	31.5576	785	31.5508	592	31.5508	683	31.5576	650
											1173.97	16.7121	24.7882	8.08966	8.92445	11.3124	1173.97	22.4742	10.5306	9.73875	6.86862	7.47551		31.5773	931	31.5773	717	31.5773	810	31.5773	843	31.5773	794	31.5773	714	31.5773	735	31.5706	581	31.5706	668	31.5773	655
											1174.46	16.5131	24.6248	7.92317	8.69878	11.1003	1174.46	22.2637	10.3662	9.62185	6.72884	7.35445		31.5971	957	31.5971	721	31.5971	825	31.5971	796	31.5971	825	31.5971	768	31.5971	725	31.5903	593	31.5903	733	31.5971	638
											1174.94	16.3205	24.4651	7.76272	8.48134	10.897	1174.94	22.0586	10.2036	9.50828	6.59403	7.23827		31.6168	928	31.6168	734	31.6168	845	31.6168	759	31.6168	833	31.6168	694	31.6168	722	31.6101	560	31.6101	709	31.6168	663
											1175.42	16.1371	24.3116	7.6097	8.27381	10.7048	1175.42	21.8622	10.0452	9.39933	6.4653	7.12801		31.6366	966	31.6366	712	31.6366	864	31.6366	793	31.6366	830	31.6366	769	31.6366	722	31.6298	548	31.6298	674	31.6366	688
											1175.9	15.9644	24.1656	7.46474	8.0772	10.5246	1175.9	21.6759	9.89274	9.29572	6.34325	7.02415		31.6563	956	31.6563	706	31.6563	843	31.6563	801	31.6563	795	31.6563	767	31.6563	703	31.6495	549	31.6495	710	31.6563	631
											1176.38	15.802	24.0273	7.32748	7.8914	10.356	1176.38	21.4995	9.74672	9.19727	6.22765	6.92645		31.676	932	31.676	696	31.676	847	31.676	803	31.676	833	31.676	753	31.676	759	31.6693	556	31.6693	685	31.676	678
											1176.87	15.6479	23.8953	7.19693	7.71555	10.1973	1176.87	21.3312	9.60641	9.1031	6.11762	6.83406		31.6958	947	31.6958	755	31.6958	755	31.6958	730	31.6958	762	31.6958	724	31.6958	769	31.689	518	31.689	704	31.6958	668
											1177.35	15.4998	23.7683	7.07184	7.54852	10.0465	1177.35	21.1692	9.47066	9.01223	6.01229	6.746		31.7155	885	31.7155	689	31.7155	835	31.7155	816	31.7155	765	31.7155	707	31.7155	730	31.7088	544	31.7088	687	31.7155	697
											1177.83	15.3563	23.6452	6.95131	7.38947	9.9019	1177.83	21.0121	9.33888	8.92403	5.91101	6.66162		31.7353	912	31.7353	726	31.7353	791	31.7353	805	31.7353	746	31.7353	754	31.7353	725	31.7285	585	31.7285	690	31.7353	632
											1178.31	15.2171	23.5263	6.83524	7.23823	9.76308	1178.31	20.8601	9.21142	8.83862	5.81377	6.58072		31.755	996	31.755	754	31.755	849	31.755	756	31.755	772	31.755	743	31.755	701	31.7482	564	31.7482	723	31.755	680
											1178.8	15.0829	23.4126	6.72407	7.09499	9.63041	1178.8	20.7145	9.08943	8.75663	5.72102	6.50368		31.7747	895	31.7747	758	31.7747	766	31.7747	767	31.7747	816	31.7747	725	31.7747	697	31.768	551	31.768	714	31.7747	657
											1179.28	14.955	23.3054	6.61853	6.96011	9.50474	1179.28	20.5765	8.97411	8.67875	5.63335	6.43102		31.7945	933	31.7945	738	31.7945	894	31.7945	803	31.7945	781	31.7945	757	31.7945	736	31.7877	593	31.7877	730	31.7945	698
											1179.76	14.8339	23.2053	6.51919	6.83366	9.38676	1179.76	20.4469	8.86603	8.60542	5.55116	6.36318		31.8142	950	31.8142	715	31.8142	826	31.8142	703	31.8142	795	31.8142	700	31.8142	685	31.8075	550	31.8075	734	31.8142	647
											1180.24	14.7195	23.1117	6.42623	6.71517	9.27654	1180.24	20.3252	8.76466	8.53646	5.47436	6.30024		31.834	918	31.834	757	31.834	818	31.834	752	31.834	810	31.834	737	31.834	751	31.8272	593	31.8272	711	31.834	667
											1180.72	14.6107	23.0235	6.33939	6.60387	9.17357	1180.72	20.2098	8.66878	8.47133	5.4025	6.24186		31.8537	894	31.8537	700	31.8537	762	31.8537	784	31.8537	769	31.8537	746	31.8537	673	31.8469	607	31.8469	704	31.8537	645
											1181.21	14.5064	22.9392	6.25816	6.49901	9.07712	1181.21	20.0992	8.57698	8.40933	5.335	6.18764		31.8734	937	31.8734	720	31.8734	823	31.8734	782	31.8734	792	31.8734	712	31.8734	697	31.8667	586	31.8667	687	31.8734	672
											1181.69	14.406	22.8581	6.18217	6.40022	8.98676	1181.69	19.9922	8.48872	8.35023	5.27134	6.13726		31.8932	855	31.8932	700	31.8932	789	31.8932	813	31.8932	795	31.8932	762	31.8932	669	31.8864	597	31.8864	721	31.8932	687
											1182.17	14.3101	22.7809	6.11132	6.30766	8.90255	1182.17	19.8889	8.40439	8.29433	5.21145	6.09059		31.9129	983	31.9129	698	31.9129	797	31.9129	751	31.9129	849	31.9129	714	31.9129	704	31.9062	611	31.9062	722	31.9129	663
											1182.65	14.2199	22.7087	6.04574	6.22195	8.82498	1182.65	19.7903	8.32528	8.24232	5.15556	6.04789		31.9327	966	31.9327	710	31.9327	791	31.9327	720	31.9327	844	31.9327	702	31.9327	693	31.9259	563	31.9259	698	31.9327	676
											1183.13	14.1365	22.6429	5.98562	6.14371	8.75468	1183.13	19.6979	8.25276	8.19505	5.10406	6.00937		31.9524	910	31.9524	711	31.9524	821	31.9524	801	31.9524	832	31.9524	725	31.9524	733	31.9456	593	31.9456	708	31.9524	632
											1183.62	14.0605	22.5843	5.93102	6.0733	8.6918	1183.62	19.6122	8.18764	8.1529	5.05721	5.97527		31.9721	919	31.9721	781	31.9721	841	31.9721	787	31.9721	766	31.9721	700	31.9721	735	31.9654	579	31.9654	691	31.9721	690
											1184.1	13.9913	22.5325	5.88173	6.01063	8.63602	1184.1	19.5335	8.12965	8.11578	5.01506	5.94541		31.9919	905	31.9919	709	31.9919	781	31.9919	862	31.9919	777	31.9919	741	31.9919	662	31.9851	541	31.9851	689	31.9919	664
											1184.58	13.9279	22.4863	5.83737	5.95527	8.5865	1184.58	19.4609	8.07776	8.08308	4.97743	5.91955		32.0116	885	32.0116	752	32.0116	793	32.0116	782	32.0116	751	32.0116	682	32.0116	679	32.0049	578	32.0049	668	32.0116	610
											1185.06	13.8689	22.4443	5.79753	5.90668	8.5424	1185.06	19.3936	8.03059	8.05412	4.94415	5.89719		32.0314	854	32.0314	679	32.0314	752	32.0314	815	32.0314	805	32.0314	703	32.0314	717	32.0246	551	32.0246	710	32.0314	661
											1185.54	13.814	22.4057	5.76209	5.86461	8.50313	1185.54	19.3309	7.98714	8.02845	4.91506	5.8781		32.0511	865	32.0511	700	32.0511	797	32.0511	723	32.0511	799	32.0511	715	32.0511	726	32.0443	562	32.0443	688	32.0511	664
											1186.03	13.7636	22.3704	5.73124	5.82917	8.46889	1186.03	19.2733	7.94718	8.00609	4.89034	5.86223		32.0708	889	32.0708	753	32.0708	829	32.0708	846	32.0708	825	32.0708	725	32.0708	684	32.0641	580	32.0641	717	32.0708	682
											1186.51	13.7191	22.3393	5.70553	5.80088	8.44033	1186.51	19.2216	7.91126	7.98756	4.87035	5.84986		32.0906	924	32.0906	707	32.0906	794	32.0906	806	32.0906	806	32.0906	739	32.0906	713	32.0838	584	32.0838	658	32.0906	633
											1186.99	13.6817	22.3134	5.68546	5.78036	8.41833	1186.99	19.1769	7.88007	7.97339	4.85548	5.84138		32.1103	842	32.1103	696	32.1103	820	32.1103	746	32.1103	800	32.1103	705	32.1103	705	32.1036	598	32.1036	726	32.1103	659
											1187.47	13.6521	22.2933	5.67138	5.76803	8.40341	1187.47	19.1397	7.85411	7.96393	4.84593	5.83723		32.1301	866	32.1301	733	32.1301	734	32.1301	755	32.1301	805	32.1301	680	32.1301	727	32.1233	609	32.1233	680	32.1301	709
											1187.96	13.6296	22.2789	5.66333	5.76394	8.39561	1187.96	19.1097	7.83327	7.9591	4.84167	5.83757		32.1498	896	32.1498	721	32.1498	784	32.1498	741	32.1498	856	32.1498	703	32.1498	680	32.1431	599	32.1431	631	32.1498	678
											1188.44	13.6132	22.2694	5.66094	5.7677	8.39442	1188.44	19.0863	7.81701	7.95829	4.84238	5.8424		32.1696	959	32.1696	725	32.1696	780	32.1696	761	32.1696	771	32.1696	743	32.1696	743	32.1628	549	32.1628	680	32.1696	663
											1188.92	13.6016	22.2637	5.66379	5.77882	8.39923	1188.92	19.0685	7.80479	7.96085	4.8476	5.85146		32.1893	955	32.1893	715	32.1893	769	32.1893	745	32.1893	852	32.1893	715	32.1893	740	32.1825	528	32.1825	674	32.1893	678
											1189.4	13.5939	22.2617	5.6715	5.79685	8.4096	1189.4	19.0562	7.79658	7.96625	4.85706	5.86449		32.209	873	32.209	684	32.209	762	32.209	780	32.209	800	32.209	704	32.209	728	32.2023	558	32.2023	671	32.209	664
											1189.88	13.5903	22.2635	5.68398	5.82158	8.42557	1189.88	19.0496	7.79294	7.97433	4.87057	5.88133		32.2288	917	32.2288	751	32.2288	813	32.2288	766	32.2288	777	32.2288	665	32.2288	683	32.222	586	32.222	663	32.2288	686
											1190.37	13.5918	22.27	5.70123	5.85301	8.44754	1190.37	19.0499	7.79482	7.98527	4.88822	5.90182		32.2485	885	32.2485	691	32.2485	822	32.2485	785	32.2485	773	32.2485	755	32.2485	683	32.2418	574	32.2418	696	32.2485	661
											1190.85	13.5996	22.2822	5.72334	5.89115	8.47592	1190.85	19.0579	7.80287	7.99929	4.9101	5.9259		32.2683	897	32.2683	721	32.2683	785	32.2683	775	32.2683	748	32.2683	704	32.2683	718	32.2615	561	32.2615	651	32.2683	677
											1191.33	13.6139	22.3	5.7502	5.93568	8.51065	1191.33	19.074	7.81719	8.01637	4.9361	5.95333		32.288	915	32.288	713	32.288	795	32.288	754	32.288	843	32.288	706	32.288	745	32.2812	565	32.2812	618	32.288	677
											1191.81	13.6346	22.3228	5.78125	5.98598	8.55104	1191.81	19.0977	7.83684	8.03609	4.96587	5.98375		32.3077	926	32.3077	708	32.3077	821	32.3077	813	32.3077	810	32.3077	660	32.3077	739	32.301	556	32.301	680	32.3077	682
											1192.29	13.6605	22.3491	5.81576	6.04097	8.59569	1192.29	19.1278	7.86037	8.05769	4.99872	6.01661		32.3275	846	32.3275	706	32.3275	729	32.3275	769	32.3275	778	32.3275	752	32.3275	713	32.3207	572	32.3207	690	32.3275	654
											1192.78	13.6903	22.3775	5.85281	6.09953	8.64301	1192.78	19.1631	7.88638	8.08042	5.03379	6.0514		32.3472	941	32.3472	730	32.3472	805	32.3472	768	32.3472	868	32.3472	693	32.3472	697	32.3405	539	32.3405	734	32.3472	666
											1193.26	13.7232	22.4071	5.89173	6.16073	8.6917	1193.26	19.2027	7.91406	8.10371	5.07031	6.08772		32.367	915	32.367	678	32.367	779	32.367	771	32.367	807	32.367	737	32.367	668	32.3602	542	32.3602	724	32.367	683
											1193.74	13.7592	22.438	5.93217	6.22404	8.74097	1193.74	19.2464	7.94355	8.1276	5.1077	6.12527		32.3867	917	32.3867	715	32.3867	762	32.3867	759	32.3867	850	32.3867	734	32.3867	721	32.3799	595	32.3799	654	32.3867	656
											1194.22	13.7987	22.471	5.97414	6.28938	8.79074	1194.22	19.295	7.97565	8.15243	5.14568	6.16408		32.4064	957	32.4064	754	32.4064	791	32.4064	763	32.4064	765	32.4064	784	32.4064	699	32.3997	539	32.3997	695	32.4064	658
											1194.71	13.8424	22.5069	6.01766	6.35662	8.84116	1194.71	19.3488	8.01105	8.1786	5.18408	6.20403		32.4262	902	32.4262	705	32.4262	836	32.4262	754	32.4262	863	32.4262	681	32.4262	727	32.4194	547	32.4194	687	32.4262	616
											1195.19	13.8901	22.5455	6.06262	6.42535	8.89213	1195.19	19.4078	8.04984	8.20632	5.22267	6.24486		32.4459	835	32.4459	741	32.4459	807	32.4459	769	32.4459	789	32.4459	688	32.4459	677	32.4392	572	32.4392	683	32.4459	646
											1195.67	13.9409	22.5858	6.10845	6.49464	8.94305	1195.67	19.4712	8.09093	8.23518	5.26107	6.28595		32.4657	894	32.4657	686	32.4657	763	32.4657	814	32.4657	798	32.4657	730	32.4657	699	32.4589	535	32.4589	707	32.4657	631
											1196.15	13.9928	22.6258	6.15408	6.56287	8.99269	1196.15	19.5373	8.13248	8.26437	5.29864	6.32635		32.4854	924	32.4854	694	32.4854	796	32.4854	779	32.4854	811	32.4854	754	32.4854	713	32.4786	538	32.4786	672	32.4854	664
											1196.63	14.044	22.6632	6.19827	6.62823	9.03963	1196.63	19.6043	8.17229	8.29276	5.33461	6.36498		32.5051	934	32.5051	723	32.5051	783	32.5051	803	32.5051	763	32.5051	727	32.5051	712	32.4984	561	32.4984	679	32.5051	689
											1197.12	14.0931	22.6964	6.23979	6.68904	9.08255	1197.12	19.6707	8.20868	8.31938	5.36833	6.40085		32.5249	917	32.5249	693	32.5249	779	32.5249	765	32.5249	764	32.5249	750	32.5249	720	32.5181	552	32.5181	706	32.5249	589
											1197.6	14.1395	22.725	6.27781	6.74413	9.1207	1197.6	19.7359	8.24088	8.34361	5.39925	6.4332		32.5446	892	32.5446	711	32.5446	776	32.5446	767	32.5446	771	32.5446	727	32.5446	718	32.5379	563	32.5379	668	32.5446	604
											1198.08	14.1833	22.7493	6.31176	6.79288	9.15376	1198.08	19.7996	8.26896	8.36517	5.42688	6.46158		32.5644	893	32.5644	720	32.5644	772	32.5644	763	32.5644	796	32.5644	691	32.5644	693	32.5576	553	32.5576	649	32.5644	667
											1198.56	14.2247	22.7702	6.34138	6.83504	9.18159	1198.56	19.8618	8.29327	8.38394	5.45083	6.48569		32.5841	871	32.5841	785	32.5841	780	32.5841	797	32.5841	794	32.5841	707	32.5841	650	32.5773	540	32.5773	663	32.5841	660
											1199.04	14.2632	22.788	6.36641	6.8702	9.20374	1199.04	19.9216	8.31389	8.39964	5.47045	6.5052		32.6038	879	32.6038	705	32.6038	798	32.6038	772	32.6038	817	32.6038	735	32.6038	701	32.5971	547	32.5971	695	32.6038	602
											1199.53	14.2974	22.8023	6.38626	6.89764	9.21915	1199.53	19.9775	8.33023	8.41167	5.48491	6.51963		32.6236	934	32.6236	656	32.6236	816	32.6236	760	32.6236	796	32.6236	702	32.6236	681	32.6168	525	32.6168	631	32.6236	665
											1200.01	14.3252	22.8117	6.40018	6.91618	9.22638	1200.01	20.0273	8.34126	8.41923	5.49323	6.52835		32.6433	885	32.6433	723	32.6433	766	32.6433	804	32.6433	812	32.6433	686	32.6433	668	32.6366	535	32.6366	704	32.6433	627
											1200.49	14.3448	22.8149	6.40739	6.92452	9.22392	1200.49	20.0691	8.34586	8.42161	5.49462	6.53082		32.6631	897	32.6631	740	32.6631	823	32.6631	787	32.6631	779	32.6631	672	32.6631	658	32.6563	525	32.6563	615	32.6631	616
											1200.97	14.3551	22.8111	6.40736	6.92169	9.21076	1200.97	20.1018	8.34353	8.41845	5.48875	6.52677		32.6828	868	32.6828	721	32.6828	856	32.6828	797	32.6828	774	32.6828	721	32.6828	656	32.676	540	32.676	662	32.6828	635
											1201.45	14.3563	22.8002	6.40005	6.90736	9.18681	1201.45	20.1254	8.33453	8.40997	5.47584	6.51629		32.7025	915	32.7025	695	32.7025	787	32.7025	778	32.7025	846	32.7025	647	32.7025	711	32.6958	573	32.6958	673	32.7025	668
											1201.94	14.3497	22.7831	6.38577	6.88183	9.15278	1201.94	20.141	8.31988	8.3967	5.4565	6.49995		32.7223	949	32.7223	736	32.7223	772	32.7223	806	32.7223	802	32.7223	720	32.7223	735	32.7155	519	32.7155	665	32.7223	644
											1202.42	14.3366	22.761	6.36511	6.84592	9.10979	1202.42	20.1499	8.30051	8.37931	5.4317	6.47837		32.742	944	32.742	712	32.742	777	32.742	800	32.742	824	32.742	714	32.742	714	32.7353	571	32.7353	671	32.742	652
											1202.9	14.318	22.7345	6.33861	6.80059	9.05899	1202.9	20.153	8.27709	8.35822	5.40212	6.45219		32.7618	914	32.7618	703	32.7618	784	32.7618	745	32.7618	788	32.7618	725	32.7618	665	32.755	542	32.755	664	32.7618	640
											1203.38	14.2941	22.7039	6.30661	6.74665	9.00117	1203.38	20.1506	8.24957	8.33353	5.3683	6.42179		32.7815	860	32.7815	719	32.7815	807	32.7815	789	32.7815	837	32.7815	678	32.7815	650	32.7747	514	32.7747	663	32.7815	693
											1203.87	14.2643	22.6687	6.26929	6.68483	8.93674	1203.87	20.1422	8.21755	8.30496	5.33047	6.3874		32.8012	903	32.8012	698	32.8012	819	32.8012	851	32.8012	765	32.8012	696	32.8012	729	32.7945	547	32.7945	707	32.8012	632
											1204.35	14.228	22.6287	6.22691	6.61584	8.86617	1204.35	20.1276	8.1808	8.27238	5.28879	6.3491		32.821	955	32.821	724	32.821	818	32.821	793	32.821	847	32.821	671	32.821	707	32.8142	572	32.8142	633	32.821	639
											1204.83	14.1854	22.5844	6.18007	6.54072	8.7902	1204.83	20.1072	8.13974	8.23601	5.24365	6.30726		32.8407	911	32.8407	733	32.8407	766	32.8407	810	32.8407	855	32.8407	713	32.8407	678	32.834	528	32.834	673	32.8407	659
											1205.31	14.1376	22.5368	6.12971	6.46075	8.71004	1205.31	20.0824	8.09566	8.1966	5.1957	6.26241		32.8605	879	32.8605	698	32.8605	808	32.8605	778	32.8605	813	32.8605	677	32.8605	715	32.8537	572	32.8537	704	32.8605	675
											1205.79	14.0867	22.4878	6.07708	6.37759	8.6272	1205.79	20.0554	8.05029	8.15528	5.14588	6.21538		32.8802	924	32.8802	718	32.8802	782	32.8802	791	32.8802	844	32.8802	687	32.8802	667	32.8734	571	32.8734	685	32.8802	653
											1206.28	14.0349	22.4389	6.0235	6.29282	8.54328	1206.28	20.0282	8.0052	8.11333	5.09522	6.16703		32.8999	900	32.8999	740	32.8999	766	32.8999	824	32.8999	824	32.8999	684	32.8999	664	32.8932	564	32.8932	693	32.8999	615
											1206.76	13.9836	22.3909	5.97002	6.20776	8.45938	1206.76	20.0024	7.9612	8.07172	5.04463	6.11821		32.9197	907	32.9197	747	32.9197	806	32.9197	746	32.9197	792	32.9197	723	32.9197	651	32.9129	552	32.9129	656	32.9197	662
											1207.24	13.9338	22.344	5.91718	6.12331	8.376	1207.24	19.9784	7.91836	8.03114	4.9948	6.0695		32.9394	875	32.9394	736	32.9394	802	32.9394	760	32.9394	821	32.9394	677	32.9394	652	32.9327	571	32.9327	657	32.9394	666
											1207.72	13.8851	22.2974	5.86533	6.0399	8.29327	1207.72	19.9561	7.87608	7.99191	4.94615	6.02139		32.9592	909	32.9592	702	32.9592	851	32.9592	774	32.9592	845	32.9592	720	32.9592	696	32.9524	562	32.9524	721	32.9592	696
											1208.2	13.8374	22.2505	5.81443	5.95797	8.21131	1208.2	19.9354	7.83402	7.95426	4.89908	5.97428		32.9789	928	32.9789	686	32.9789	823	32.9789	780	32.9789	841	32.9789	701	32.9789	663	32.9721	560	32.9721	649	32.9789	649
											1208.69	13.7909	22.2035	5.76466	5.87796	8.13051	1208.69	19.9165	7.79243	7.91859	4.85394	5.92862		32.9986	913	32.9986	760	32.9986	788	32.9986	807	32.9986	828	32.9986	691	32.9986	663	32.9919	565	32.9919	701	32.9986	657
											1209.17	13.7468	22.1573	5.71642	5.80063	8.0518	1209.17	19.9006	7.75247	7.88547	4.81127	5.88495		33.0184	863	33.0184	677	33.0184	848	33.0184	784	33.0184	843	33.0184	698	33.0184	698	33.0116	545	33.0116	723	33.0184	625
											1209.65	13.7064	22.1135	5.67033	5.72701	7.97654	1209.65	19.8896	7.71566	7.85545	4.77166	5.84386		33.0381	926	33.0381	685	33.0381	788	33.0381	774	33.0381	835	33.0381	678	33.0381	722	33.0314	562	33.0314	666	33.0381	664
											1210.13	13.6714	22.0734	5.62716	5.6582	7.9061	1210.13	19.8851	7.68318	7.82896	4.73559	5.80593		33.0579	929	33.0579	720	33.0579	811	33.0579	749	33.0579	842	33.0579	721	33.0579	662	33.0511	523	33.0511	643	33.0579	657
											1210.62	13.6425	22.0377	5.58748	5.59515	7.84155	1210.62	19.8883	7.65532	7.80589	4.70331	5.77159		33.0776	918	33.0776	729	33.0776	732	33.0776	772	33.0776	865	33.0776	740	33.0776	689	33.0708	548	33.0708	642	33.0776	664
											1211.1	13.6198	22.0057	5.55169	5.53858	7.78339	1211.1	19.8988	7.63123	7.78569	4.67484	5.74105		33.0973	830	33.0973	685	33.0973	804	33.0973	768	33.0973	794	33.0973	676	33.0973	706	33.0906	530	33.0906	674	33.0973	683
											1211.58	13.6022	21.9763	5.51991	5.4889	7.7315	1211.58	19.9157	7.60924	7.76759	4.64996	5.71443		33.1171	938	33.1171	675	33.1171	814	33.1171	793	33.1171	809	33.1171	726	33.1171	739	33.1103	517	33.1103	675	33.1171	621
											1212.06	13.5888	21.9484	5.49211	5.44628	7.68554	1212.06	19.9374	7.58774	7.75091	4.62839	5.69165		33.1368	901	33.1368	690	33.1368	818	33.1368	824	33.1368	831	33.1368	723	33.1368	675	33.1301	540	33.1301	711	33.1368	640
											1212.54	13.5792	21.9213	5.46823	5.41083	7.64512	1212.54	19.9629	7.56599	7.73544	4.60999	5.67271		33.1566	921	33.1566	670	33.1566	802	33.1566	798	33.1566	800	33.1566	687	33.1566	726	33.1498	535	33.1498	610	33.1566	639
											1213.03	13.5738	21.8958	5.44837	5.38263	7.61018	1213.03	19.992	7.5445	7.72158	4.59482	5.65775		33.1763	864	33.1763	680	33.1763	836	33.1763	784	33.1763	827	33.1763	673	33.1763	733	33.1696	578	33.1696	663	33.1763	708
											1213.51	13.5734	21.8733	5.43267	5.36184	7.58085	1213.51	20.0251	7.52481	7.71008	4.58315	5.64676		33.1961	922	33.1961	669	33.1961	805	33.1961	815	33.1961	845	33.1961	715	33.1961	670	33.1893	573	33.1893	683	33.1961	651
											1213.99	13.5789	21.8553	5.42127	5.34852	7.55731	1213.99	20.0629	7.50864	7.70173	4.57526	5.63976		33.2158	926	33.2158	683	33.2158	786	33.2158	753	33.2158	847	33.2158	724	33.2158	696	33.209	566	33.209	687	33.2158	687
											1214.47	13.5906	21.8426	5.41413	5.34237	7.53954	1214.47	20.1057	7.49725	7.69691	4.57145	5.63665		33.2355	870	33.2355	708	33.2355	749	33.2355	794	33.2355	745	33.2355	723	33.2355	657	33.2288	514	33.2288	659	33.2355	699
											1214.95	13.6076	21.835	5.41106	5.3429	7.52711	1214.95	20.1528	7.49069	7.6955	4.57159	5.63709		33.2553	928	33.2553	700	33.2553	788	33.2553	731	33.2553	759	33.2553	674	33.2553	699	33.2485	588	33.2485	662	33.2553	613
											1215.44	13.6283	21.8315	5.41158	5.3493	7.51935	1215.44	20.2029	7.4883	7.69683	4.57538	5.64064		33.275	882	33.275	756	33.275	768	33.275	749	33.275	785	33.275	727	33.275	705	33.2683	528	33.2683	704	33.275	625
											1215.92	13.6509	21.8303	5.41519	5.36053	7.51544	1215.92	20.2547	7.48881	7.70009	4.58241	5.6468		33.2948	866	33.2948	697	33.2948	827	33.2948	719	33.2948	811	33.2948	650	33.2948	711	33.288	577	33.288	669	33.2948	703
											1216.4	13.6745	21.8304	5.42149	5.37566	7.51485	1216.4	20.3071	7.49123	7.70466	4.59215	5.65522		33.3145	926	33.3145	678	33.3145	834	33.3145	782	33.3145	763	33.3145	689	33.3145	688	33.3077	552	33.3077	648	33.3145	638
											1216.88	13.6988	21.8315	5.43028	5.39407	7.51742	1216.88	20.3602	7.49523	7.71023	4.60419	5.66568		33.3342	941	33.3342	706	33.3342	816	33.3342	774	33.3342	809	33.3342	737	33.3342	698	33.3275	566	33.3275	708	33.3342	587
											1217.37	13.7245	21.8337	5.4416	5.41546	7.52338	1217.37	20.4148	7.50105	7.71684	4.61839	5.67812		33.354	908	33.354	678	33.354	832	33.354	711	33.354	806	33.354	704	33.354	707	33.3472	543	33.3472	656	33.354	693
											1217.85	13.7527	21.8378	5.4555	5.43979	7.53306	1217.85	20.4718	7.50911	7.72469	4.63467	5.6926		33.3737	898	33.3737	675	33.3737	744	33.3737	779	33.3737	767	33.3737	699	33.3737	719	33.367	531	33.367	660	33.3737	608
											1218.33	13.784	21.8442	5.47203	5.46719	7.54655	1218.33	20.5317	7.51965	7.73378	4.65286	5.70916		33.3935	867	33.3935	657	33.3935	734	33.3935	758	33.3935	820	33.3935	698	33.3935	683	33.3867	536	33.3867	682	33.3935	663
											1218.81	13.8182	21.8525	5.49097	5.49762	7.56343	1218.81	20.5943	7.53216	7.74393	4.67282	5.72772		33.4132	859	33.4132	682	33.4132	792	33.4132	773	33.4132	822	33.4132	697	33.4132	670	33.4064	554	33.4064	677	33.4132	664
											1219.29	13.8546	21.8622	5.51197	5.53098	7.58294	1219.29	20.6586	7.54585	7.75481	4.69427	5.74806		33.4329	924	33.4329	694	33.4329	789	33.4329	789	33.4329	804	33.4329	703	33.4329	711	33.4262	564	33.4262	660	33.4329	670
											1219.78	13.892	21.8724	5.53462	5.56689	7.6041	1219.78	20.7233	7.55997	7.76622	4.71694	5.76997		33.4527	911	33.4527	687	33.4527	787	33.4527	810	33.4527	821	33.4527	707	33.4527	731	33.4459	556	33.4459	677	33.4527	705
											1220.26	13.93	21.8833	5.55872	5.60516	7.62623	1220.26	20.788	7.57446	7.77832	4.7407	5.79329		33.4724	904	33.4724	731	33.4724	803	33.4724	779	33.4724	803	33.4724	690	33.4724	762	33.4657	553	33.4657	658	33.4724	689
											1220.74	13.9688	21.8955	5.58443	5.64568	7.64913	1220.74	20.8532	7.59011	7.79179	4.76566	5.81801		33.4922	881	33.4922	715	33.4922	845	33.4922	744	33.4922	802	33.4922	699	33.4922	687	33.4854	602	33.4854	624	33.4922	659
											1221.22	14.0095	21.9105	5.61217	5.68858	7.67309	1221.22	20.92	7.60838	7.80758	4.79212	5.84424		33.5119	913	33.5119	680	33.5119	778	33.5119	762	33.5119	816	33.5119	698	33.5119	726	33.5051	535	33.5051	672	33.5119	644
											1221.7	14.0531	21.9297	5.6424	5.73418	7.69867	1221.7	20.9897	7.63074	7.82652	4.82053	5.87212		33.5316	886	33.5316	716	33.5316	818	33.5316	783	33.5316	822	33.5316	717	33.5316	704	33.5249	552	33.5249	628	33.5316	648
											1222.19	14.0998	21.9536	5.67548	5.78264	7.72626	1222.19	21.0631	7.65788	7.84897	4.85114	5.90165		33.5514	904	33.5514	660	33.5514	826	33.5514	747	33.5514	805	33.5514	698	33.5514	677	33.5446	544	33.5446	675	33.5514	676
											1222.67	14.1491	21.9814	5.71124	5.83393	7.75597	1222.67	21.1396	7.68929	7.87459	4.88403	5.93268		33.5711	896	33.5711	687	33.5711	779	33.5711	766	33.5711	781	33.5711	704	33.5711	708	33.5644	581	33.5644	693	33.5711	665
											1223.15	14.1993	22.0115	5.7492	5.8877	7.78732	1223.15	21.2179	7.72345	7.9024	4.91891	5.96484		33.5909	859	33.5909	662	33.5909	819	33.5909	734	33.5909	784	33.5909	693	33.5909	690	33.5841	604	33.5841	674	33.5909	689
											1223.63	14.2488	22.0418	5.78851	5.94346	7.81973	1223.63	21.2965	7.75834	7.9312	4.95535	5.9977		33.6106	918	33.6106	745	33.6106	747	33.6106	757	33.6106	851	33.6106	661	33.6106	700	33.6038	519	33.6038	632	33.6106	696
											1224.11	14.2965	22.0705	5.82832	6.00069	7.85281	1224.11	21.3743	7.7922	7.95992	4.9929	6.03093		33.6303	942	33.6303	708	33.6303	815	33.6303	796	33.6303	786	33.6303	674	33.6303	701	33.6236	599	33.6236	668	33.6303	690
											1224.6	14.3426	22.0969	5.86815	6.05909	7.88652	1224.6	21.4513	7.8241	7.98807	5.03114	6.06435		33.6501	899	33.6501	683	33.6501	783	33.6501	761	33.6501	798	33.6501	706	33.6501	713	33.6433	563	33.6433	646	33.6501	655
											1225.08	14.3878	22.1214	5.90784	6.11863	7.92124	1225.08	21.5285	7.85418	8.01565	5.06998	6.09808		33.6698	830	33.6698	673	33.6698	805	33.6698	745	33.6698	857	33.6698	735	33.6698	655	33.6631	556	33.6631	676	33.6698	742
											1225.56	14.4336	22.145	5.94749	6.17947	7.95749	1225.56	21.6069	7.88313	8.04293	5.10936	6.1322		33.6896	856	33.6896	685	33.6896	804	33.6896	797	33.6896	819	33.6896	721	33.6896	668	33.6828	568	33.6828	641	33.6896	694
											1226.04	14.4808	22.1686	5.9873	6.24158	7.99541	1226.04	21.6872	7.91171	8.07024	5.14915	6.1668		33.7093	890	33.7093	694	33.7093	801	33.7093	794	33.7093	770	33.7093	683	33.7093	703	33.7025	554	33.7025	664	33.7093	627
											1226.53	14.5292	22.1924	6.02724	6.30475	8.03458	1226.53	21.7686	7.94018	8.09741	5.18916	6.20168		33.729	901	33.729	725	33.729	789	33.729	786	33.729	862	33.729	728	33.729	644	33.7223	572	33.7223	662	33.729	690
											1227.01	14.5776	22.2162	6.06699	6.36838	8.07397	1227.01	21.8495	7.96828	8.12409	5.22893	6.23656		33.7488	826	33.7488	701	33.7488	772	33.7488	795	33.7488	804	33.7488	652	33.7488	703	33.742	563	33.742	695	33.7488	661
											1227.49	14.6246	22.2392	6.1061	6.43173	8.11228	1227.49	21.9283	7.99551	8.14972	5.26804	6.271		33.7685	808	33.7685	713	33.7685	791	33.7685	813	33.7685	799	33.7685	713	33.7685	653	33.7618	553	33.7618	658	33.7685	708
											1227.97	14.6692	22.2611	6.14417	6.49413	8.14841	1227.97	22.0036	8.02164	8.174	5.30621	6.30472		33.7883	909	33.7883	696	33.7883	842	33.7883	738	33.7883	789	33.7883	669	33.7883	629	33.7815	520	33.7815	655	33.7883	677
											1228.45	14.7114	22.2821	6.18108	6.55521	8.18183	1228.45	22.0754	8.04679	8.197	5.34332	6.33765		33.808	903	33.808	623	33.808	777	33.808	754	33.808	864	33.808	654	33.808	728	33.8012	576	33.8012	619	33.808	690
											1228.94	14.7516	22.3027	6.217	6.61492	8.21262	1228.94	22.1445	8.07155	8.21915	5.37955	6.3698		33.8277	855	33.8277	676	33.8277	779	33.8277	808	33.8277	827	33.8277	703	33.8277	683	33.821	579	33.821	678	33.8277	709
											1229.42	14.7908	22.3236	6.2523	6.67332	8.24118	1229.42	22.2122	8.09644	8.24091	5.41505	6.40121		33.8475	939	33.8475	697	33.8475	769	33.8475	783	33.8475	836	33.8475	685	33.8475	677	33.8407	547	33.8407	654	33.8475	653
											1229.9	14.8292	22.3449	6.28717	6.73042	8.2679	1229.9	22.2789	8.12149	8.26237	5.4499	6.43173		33.8672	858	33.8672	691	33.8672	749	33.8672	783	33.8672	838	33.8672	655	33.8672	702	33.8605	566	33.8605	651	33.8672	674
											1230.38	14.8662	22.3657	6.32156	6.78589	8.29276	1230.38	22.3443	8.14603	8.28326	5.48387	6.46089		33.887	870	33.887	708	33.887	804	33.887	788	33.887	848	33.887	651	33.887	759	33.8802	588	33.8802	667	33.887	679
											1230.86	14.9002	22.3848	6.35507	6.83916	8.31535	1230.86	22.4068	8.16895	8.30283	5.51655	6.48806		33.9067	856	33.9067	682	33.9067	872	33.9067	794	33.9067	845	33.9067	707	33.9067	761	33.8999	536	33.8999	692	33.9067	664
											1231.35	14.9299	22.4006	6.38705	6.88954	8.33504	1231.35	22.4649	8.1891	8.32025	5.54744	6.51261		33.9264	898	33.9264	650	33.9264	837	33.9264	832	33.9264	840	33.9264	675	33.9264	668	33.9197	584	33.9197	666	33.9264	660
											1231.83	14.9544	22.4123	6.41707	6.93656	8.35143	1231.83	22.5176	8.20592	8.33512	5.57626	6.53437		33.9462	896	33.9462	639	33.9462	800	33.9462	777	33.9462	822	33.9462	706	33.9462	697	33.9394	551	33.9394	714	33.9462	676
											1232.31	14.9742	22.42	6.44485	6.98017	8.36462	1232.31	22.5652	8.21968	8.34755	5.6031	6.55356		33.9659	867	33.9659	677	33.9659	804	33.9659	807	33.9659	821	33.9659	670	33.9659	675	33.9592	559	33.9592	660	33.9659	670
											1232.79	14.9905	22.4246	6.47058	7.02064	8.37521	1232.79	22.6088	8.2313	8.35827	5.62836	6.57083		33.9857	892	33.9857	749	33.9857	832	33.9857	793	33.9857	855	33.9857	698	33.9857	701	33.9789	563	33.9789	652	33.9857	716
											1233.28	15.0049	22.4274	6.49458	7.05845	8.38393	1233.28	22.65	8.24163	8.36821	5.65253	6.58696		34.0054	969	34.0054	711	34.0054	832	34.0054	833	34.0054	832	34.0054	701	34.0054	669	33.9986	519	33.9986	668	34.0054	714
											1233.76	15.0184	22.4292	6.5171	7.09385	8.3913	1233.76	22.6898	8.25108	8.378	5.67585	6.60249		34.0251	874	34.0251	740	34.0251	795	34.0251	785	34.0251	796	34.0251	671	34.0251	665	34.0184	546	34.0184	620	34.0251	694
											1234.24	15.0308	22.4298	6.53804	7.12679	8.39729	1234.24	22.728	8.2592	8.38786	5.6983	6.61752		34.0449	915	34.0449	667	34.0449	793	34.0449	795	34.0449	822	34.0449	718	34.0449	713	34.0381	529	34.0381	667	34.0449	691
											1234.72	15.0412	22.4287	6.55712	7.15696	8.40128	1234.72	22.7633	8.26505	8.3974	5.71944	6.63161		34.0646	895	34.0646	676	34.0646	814	34.0646	816	34.0646	846	34.0646	695	34.0646	697	34.0579	597	34.0579	635	34.0646	723
											1235.2	15.0481	22.4248	6.57388	7.18398	8.40255	1235.2	22.7945	8.2676	8.40608	5.73875	6.64417		34.0844	857	34.0844	691	34.0844	811	34.0844	827	34.0844	827	34.0844	680	34.0844	656	34.0776	553	34.0776	646	34.0844	711
											1235.69	15.0508	22.418	6.58805	7.20792	8.4006	1235.69	22.8207	8.26665	8.41341	5.75587	6.6548		34.1041	860	34.1041	736	34.1041	794	34.1041	829	34.1041	829	34.1041	618	34.1041	673	34.0973	570	34.0973	669	34.1041	705
											1236.17	15.0496	22.4085	6.59979	7.22937	8.39569	1236.17	22.8424	8.26276	8.4194	5.77084	6.66348		34.1239	868	34.1239	659	34.1239	794	34.1239	777	34.1239	831	34.1239	683	34.1239	706	34.1171	556	34.1171	659	34.1239	722
											1236.65	15.0457	22.3977	6.60966	7.2493	8.38867	1236.65	22.8609	8.25739	8.42436	5.78412	6.67078		34.1436	905	34.1436	699	34.1436	825	34.1436	748	34.1436	885	34.1436	647	34.1436	720	34.1368	494	34.1368	639	34.1436	689
											1237.13	15.0406	22.3868	6.61841	7.26878	8.38073	1237.13	22.8778	8.2518	8.42878	5.79628	6.67754		34.1633	895	34.1633	642	34.1633	823	34.1633	735	34.1633	848	34.1633	676	34.1633	695	34.1566	572	34.1566	653	34.1633	682
											1237.61	15.0351	22.3766	6.62672	7.28848	8.37297	1237.61	22.894	8.2467	8.43281	5.80787	6.68453		34.1831	851	34.1831	652	34.1831	835	34.1831	760	34.1831	844	34.1831	687	34.1831	637	34.1763	560	34.1763	643	34.1831	722
											1238.1	15.0293	22.3667	6.63489	7.30835	8.36583	1238.1	22.9093	8.24167	8.43628	5.81906	6.69221		34.2028	903	34.2028	688	34.2028	794	34.2028	773	34.2028	848	34.2028	760	34.2028	658	34.1961	522	34.1961	609	34.2028	701
											1238.58	15.0221	22.3561	6.64288	7.32787	8.35915	1238.58	22.9221	8.23561	8.43858	5.82974	6.70055		34.2226	852	34.2226	712	34.2226	764	34.2226	809	34.2226	828	34.2226	676	34.2226	672	34.2158	538	34.2158	622	34.2226	674
											1239.06	15.0126	22.3437	6.65042	7.34624	8.35238	1239.06	22.9309	8.22731	8.43897	5.83965	6.70906		34.2423	955	34.2423	710	34.2423	809	34.2423	731	34.2423	829	34.2423	717	34.2423	639	34.2355	539	34.2355	692	34.2423	717
											1239.54	15.0002	22.3286	6.65742	7.36295	8.34502	1239.54	22.9349	8.21627	8.43719	5.84869	6.71718		34.262	943	34.262	664	34.262	818	34.262	825	34.262	821	34.262	704	34.262	702	34.2553	561	34.2553	730	34.262	714
											1240.02	14.9852	22.3112	6.66394	7.37807	8.33688	1240.02	22.9343	8.20303	8.43349	5.85702	6.72439		34.2818	912	34.2818	732	34.2818	806	34.2818	807	34.2818	833	34.2818	703	34.2818	695	34.275	532	34.275	649	34.2818	749
											1240.51	14.9688	22.2924	6.67034	7.39224	8.32823	1240.51	22.9305	8.18905	8.42863	5.86507	6.73056		34.3015	873	34.3015	704	34.3015	794	34.3015	793	34.3015	892	34.3015	654	34.3015	690	34.2948	575	34.2948	685	34.3015	713
											1240.99	14.9523	22.2736	6.67696	7.40632	8.31951	1240.99	22.9251	8.17586	8.42347	5.87337	6.73566		34.3213	940	34.3213	682	34.3213	812	34.3213	800	34.3213	797	34.3213	656	34.3213	721	34.3145	533	34.3145	671	34.3213	731
											1241.47	14.9363	22.2552	6.68382	7.42082	8.31097	1241.47	22.919	8.16429	8.41846	5.88209	6.73986		34.341	825	34.341	633	34.341	771	34.341	757	34.341	817	34.341	744	34.341	725	34.3342	591	34.3342	687	34.341	751
											1241.95	14.9201	22.237	6.69049	7.43564	8.30231	1241.95	22.9118	8.15385	8.41341	5.89094	6.74309		34.3607	929	34.3607	671	34.3607	823	34.3607	797	34.3607	810	34.3607	743	34.3607	737	34.354	536	34.354	669	34.3607	771
											1242.44	14.9021	22.2176	6.69614	7.45003	8.29274	1242.44	22.9019	8.14284	8.4075	5.89919	6.74522		34.3805	917	34.3805	715	34.3805	840	34.3805	826	34.3805	822	34.3805	704	34.3805	729	34.3737	582	34.3737	699	34.3805	720
											1242.92	14.8807	22.1951	6.69974	7.46288	8.28132	1242.92	22.8877	8.12901	8.39958	5.90598	6.74608		34.4002	922	34.4002	651	34.4002	809	34.4002	788	34.4002	834	34.4002	730	34.4002	690	34.3935	590	34.3935	686	34.4002	694
											1243.4	14.8547	22.1683	6.7006	7.47332	8.26733	1243.4	22.8682	8.11039	8.38879	5.91056	6.74558		34.42	919	34.42	697	34.42	846	34.42	813	34.42	871	34.42	647	34.42	687	34.4132	574	34.4132	668	34.42	728
											1243.88	14.8245	22.1367	6.69858	7.48102	8.25069	1243.88	22.8436	8.08614	8.37491	5.91263	6.74402		34.4397	916	34.4397	674	34.4397	799	34.4397	819	34.4397	880	34.4397	696	34.4397	667	34.4329	567	34.4329	595	34.4397	701
											1244.36	14.791	22.101	6.69412	7.48618	8.23196	1244.36	22.8156	8.05666	8.35847	5.91236	6.74184		34.4594	922	34.4594	669	34.4594	796	34.4594	787	34.4594	866	34.4594	681	34.4594	697	34.4527	598	34.4527	658	34.4594	741
											1244.85	14.7561	22.0626	6.68805	7.48937	8.2121	1244.85	22.7861	8.02322	8.34048	5.91021	6.73963		34.4792	899	34.4792	704	34.4792	794	34.4792	810	34.4792	903	34.4792	724	34.4792	702	34.4724	599	34.4724	711	34.4792	712
											1245.33	14.7207	22.0225	6.68105	7.49086	8.19183	1245.33	22.7562	7.98705	8.32189	5.90666	6.73774		34.4989	989	34.4989	732	34.4989	822	34.4989	813	34.4989	888	34.4989	723	34.4989	686	34.4922	567	34.4922	705	34.4989	726
											1245.81	14.6848	21.9814	6.67345	7.49052	8.17134	1245.81	22.726	7.949	8.30325	5.90192	6.73615		34.5187	886	34.5187	673	34.5187	786	34.5187	812	34.5187	921	34.5187	686	34.5187	755	34.5119	623	34.5119	638	34.5187	740
											1246.29	14.6473	21.939	6.66514	7.48763	8.15014	1246.29	22.6941	7.90915	8.28451	5.89587	6.73448		34.5384	921	34.5384	691	34.5384	791	34.5384	809	34.5384	897	34.5384	749	34.5384	765	34.5316	587	34.5316	689	34.5384	718
											1246.77	14.6071	21.8947	6.65569	7.48142	8.12751	1246.77	22.6591	7.8672	8.26528	5.88835	6.73207		34.5581	925	34.5581	743	34.5581	842	34.5581	812	34.5581	874	34.5581	693	34.5581	733	34.5514	588	34.5514	663	34.5581	768
											1247.26	14.5633	21.8481	6.64478	7.47148	8.10281	1247.26	22.6198	7.82303	8.24524	5.87935	6.72844		34.5779	929	34.5779	657	34.5779	812	34.5779	823	34.5779	874	34.5779	684	34.5779	684	34.5711	556	34.5711	699	34.5779	799
											1247.74	14.5163	21.7993	6.63234	7.45823	8.0759	1247.74	22.5763	7.777	8.22424	5.86916	6.72333		34.5976	920	34.5976	738	34.5976	819	34.5976	781	34.5976	835	34.5976	703	34.5976	707	34.5909	564	34.5909	689	34.5976	765
											1248.22	14.4676	21.7491	6.61873	7.44271	8.04734	1248.22	22.5298	7.73009	8.20261	5.85836	6.71688		34.6174	868	34.6174	729	34.6174	787	34.6174	856	34.6174	926	34.6174	723	34.6174	717	34.6106	575	34.6106	673	34.6174	721
											1248.7	14.4188	21.6985	6.60438	7.42649	8.01802	1248.7	22.482	7.68327	8.18089	5.84759	6.70947		34.6371	928	34.6371	644	34.6371	805	34.6371	791	34.6371	863	34.6371	721	34.6371	686	34.6303	593	34.6303	694	34.6371	763
											1249.19	14.3711	21.6482	6.58968	7.41072	7.98886	1249.19	22.4341	7.6373	8.15954	5.8372	6.70153		34.6568	980	34.6568	651	34.6568	840	34.6568	795	34.6568	924	34.6568	692	34.6568	711	34.6501	558	34.6501	709	34.6568	769
											1249.67	14.3248	21.5979	6.57458	7.39593	7.9603	1249.67	22.3861	7.59205	8.1386	5.82713	6.69327		34.6766	948	34.6766	631	34.6766	781	34.6766	828	34.6766	897	34.6766	668	34.6766	692	34.6698	594	34.6698	682	34.6766	734
											1250.15	14.2792	21.5473	6.55888	7.38185	7.93227	1250.15	22.3375	7.54676	8.11777	5.81686	6.68473		34.6963	932	34.6963	673	34.6963	801	34.6963	795	34.6963	887	34.6963	696	34.6963	739	34.6896	655	34.6896	734	34.6963	774
											1250.63	14.233	21.4954	6.54217	7.36767	7.90441	1250.63	22.2871	7.50038	8.09649	5.80586	6.67586		34.7161	949	34.7161	634	34.7161	841	34.7161	798	34.7161	842	34.7161	713	34.7161	695	34.7093	577	34.7093	694	34.7161	765
											1251.11	14.1857	21.4419	6.52425	7.35262	7.87631	1251.11	22.2345	7.45218	8.07418	5.79362	6.6666		34.7358	973	34.7358	681	34.7358	848	34.7358	853	34.7358	850	34.7358	709	34.7358	750	34.729	586	34.729	663	34.7358	771
											1251.6	14.1374	21.387	6.50545	7.3364	7.84802	1251.6	22.1802	7.40219	8.05066	5.78017	6.65717		34.7555	916	34.7555	730	34.7555	851	34.7555	810	34.7555	888	34.7555	675	34.7555	723	34.7488	568	34.7488	672	34.7555	786
											1252.08	14.089	21.3316	6.48643	7.3193	7.81995	1252.08	22.1254	7.35116	8.02608	5.766	6.64794		34.7753	937	34.7753	698	34.7753	845	34.7753	807	34.7753	849	34.7753	726	34.7753	709	34.7685	592	34.7685	699	34.7753	782
											1252.56	14.0415	21.2768	6.46801	7.30206	7.79282	1252.56	22.0715	7.30019	8.00082	5.75171	6.63939		34.795	911	34.795	681	34.795	809	34.795	784	34.795	930	34.795	712	34.795	727	34.7883	589	34.7883	679	34.795	771
											1253.04	13.9958	21.2234	6.45073	7.28525	7.76722	1253.04	22.0193	7.2501	7.97524	5.73782	6.63181		34.8148	933	34.8148	651	34.8148	780	34.8148	839	34.8148	887	34.8148	736	34.8148	771	34.808	602	34.808	714	34.8148	764
											1253.52	13.9516	21.1712	6.43458	7.26915	7.74339	1253.52	21.9682	7.20097	7.94941	5.72438	6.62514		34.8345	928	34.8345	662	34.8345	824	34.8345	785	34.8345	861	34.8345	672	34.8345	742	34.8277	629	34.8277	699	34.8345	782
											1254.01	13.9078	21.1195	6.41906	7.25341	7.72104	1254.01	21.9169	7.15224	7.92313	5.7111	6.61906		34.8542	940	34.8542	678	34.8542	811	34.8542	839	34.8542	896	34.8542	758	34.8542	715	34.8475	622	34.8475	741	34.8542	802
											1254.49	13.8633	21.0674	6.40334	7.23738	7.69959	1254.49	21.8639	7.1029	7.8961	5.69737	6.61308		34.874	885	34.874	707	34.874	853	34.874	816	34.874	884	34.874	768	34.874	726	34.8672	614	34.8672	756	34.874	753
											1254.97	13.8174	21.0143	6.38678	7.22053	7.67847	1254.97	21.8083	7.05221	7.86821	5.68283	6.6069		34.8937	895	34.8937	658	34.8937	792	34.8937	805	34.8937	891	34.8937	728	34.8937	680	34.887	565	34.887	699	34.8937	755
											1255.45	13.7703	20.9604	6.36912	7.20276	7.65741	1255.45	21.7504	7.00013	7.83978	5.66734	6.60043		34.9135	896	34.9135	649	34.9135	797	34.9135	812	34.9135	870	34.9135	722	34.9135	710	34.9067	588	34.9067	670	34.9135	722
											1255.94	13.7232	20.9068	6.35065	7.18448	7.63649	1255.94	21.6916	6.94743	7.81148	5.65125	6.59399		34.9332	918	34.9332	628	34.9332	791	34.9332	838	34.9332	908	34.9332	723	34.9332	708	34.9264	540	34.9264	689	34.9332	753
											1256.42	13.6773	20.8546	6.33198	7.16637	7.61599	1256.42	21.6332	6.89539	7.78412	5.63501	6.58782		34.9529	945	34.9529	679	34.9529	802	34.9529	801	34.9529	898	34.9529	700	34.9529	776	34.9462	593	34.9462	684	34.9529	744
											1256.9	13.6331	20.8047	6.31356	7.14886	7.59596	1256.9	21.576	6.84513	7.75827	5.61899	6.5821		34.9727	835	34.9727	679	34.9727	837	34.9727	822	34.9727	905	34.9727	717	34.9727	750	34.9659	590	34.9659	666	34.9727	777
											1257.38	13.5902	20.7571	6.29549	7.13181	7.57607	1257.38	21.5195	6.7971	7.73403	5.60304	6.57655		34.9924	860	34.9924	706	34.9924	796	34.9924	820	34.9924	834	34.9924	726	34.9924	760	34.9857	579	34.9857	660	34.9924	737
											1257.86	13.5469	20.7109	6.27721	7.11433	7.55554	1257.86	21.4619	6.75074	7.7108	5.58659	6.57049		35.0122	923	35.0122	670	35.0122	831	35.0122	769	35.0122	839	35.0122	654	35.0122	672	35.0054	617	35.0054	589	35.0122	739
											1258.35	13.5011	20.664	6.25777	7.09515	7.5333	1258.35	21.401	6.70451	7.68746	5.56879	6.56296		35.0319	958	35.0319	658	35.0319	822	35.0319	861	35.0319	869	35.0319	679	35.0319	733	35.0251	593	35.0251	669	35.0319	749
											1258.83	13.4512	20.6145	6.23618	7.07304	7.50854	1258.83	21.3353	6.65632	7.66283	5.54887	6.55312		35.0516	917	35.0516	667	35.0516	732	35.0516	786	35.0516	829	35.0516	659	35.0516	720	35.0449	593	35.0449	693	35.0516	773
											1259.31	13.3967	20.5607	6.21179	7.04739	7.48109	1259.31	21.2644	6.6041	7.63586	5.52645	6.54056		35.0714	922	35.0714	665	35.0714	839	35.0714	810	35.0714	874	35.0714	684	35.0714	688	35.0646	610	35.0646	638	35.0714	748
											1259.79	13.3385	20.5021	6.18456	7.01832	7.45141	1259.79	21.1896	6.54646	7.60603	5.50175	6.52547		35.0911	953	35.0911	645	35.0911	810	35.0911	812	35.0911	833	35.0911	725	35.0911	697	35.0844	608	35.0844	680	35.0911	753
											1260.27	13.2785	20.439	6.15502	6.98671	7.42056	1260.27	21.1127	6.48292	7.57347	5.47541	6.50852		35.1109	937	35.1109	655	35.1109	859	35.1109	810	35.1109	878	35.1109	685	35.1109	678	35.1041	603	35.1041	635	35.1109	755
											1260.76	13.2185	20.3726	6.12407	6.95349	7.38968	1260.76	21.0357	6.41418	7.53868	5.44817	6.49051		35.1306	908	35.1306	644	35.1306	819	35.1306	795	35.1306	827	35.1306	702	35.1306	712	35.1239	573	35.1239	682	35.1306	698
											1261.24	13.1595	20.3045	6.09243	6.91929	7.35933	1261.24	20.9594	6.34167	7.50243	5.42051	6.47211		35.1504	847	35.1504	653	35.1504	836	35.1504	796	35.1504	845	35.1504	681	35.1504	735	35.1436	549	35.1436	647	35.1504	757
											1261.72	13.1015	20.2361	6.06049	6.88403	7.32947	1261.72	20.8834	6.26734	7.46532	5.39246	6.45349		35.1701	897	35.1701	668	35.1701	824	35.1701	757	35.1701	857	35.1701	659	35.1701	703	35.1633	565	35.1633	695	35.1701	729
											1262.2	13.0437	20.1687	6.02827	6.84715	7.29937	1262.2	20.8068	6.19317	7.42789	5.36375	6.43444		35.1898	926	35.1898	635	35.1898	750	35.1898	800	35.1898	819	35.1898	678	35.1898	645	35.1831	544	35.1831	651	35.1898	772
											1262.68	12.9854	20.1029	5.99558	6.80801	7.26821	1262.68	20.7286	6.12097	7.39041	5.33408	6.41459		35.2096	903	35.2096	659	35.2096	806	35.2096	815	35.2096	819	35.2096	710	35.2096	687	35.2028	535	35.2028	704	35.2096	741
											1263.17	12.926	20.0393	5.96225	6.76637	7.23531	1263.17	20.6486	6.05203	7.35313	5.30329	6.39364		35.2293	899	35.2293	632	35.2293	798	35.2293	786	35.2293	828	35.2293	663	35.2293	682	35.2226	570	35.2226	664	35.2293	683
											1263.65	12.8657	19.9782	5.92831	6.7225	7.20042	1263.65	20.5674	5.98708	7.31619	5.27159	6.3716		35.2491	904	35.2491	679	35.2491	783	35.2491	833	35.2491	905	35.2491	691	35.2491	678	35.2423	558	35.2423	644	35.2491	746
											1264.13	12.805	19.9195	5.89391	6.67716	7.1638	1264.13	20.4857	5.92601	7.27962	5.23936	6.34863		35.2688	876	35.2688	633	35.2688	739	35.2688	779	35.2688	849	35.2688	625	35.2688	694	35.262	508	35.262	691	35.2688	725
											1264.61	12.7444	19.8626	5.85925	6.63113	7.12581	1264.61	20.4043	5.86819	7.24336	5.20701	6.32507		35.2885	925	35.2885	639	35.2885	823	35.2885	776	35.2885	848	35.2885	664	35.2885	647	35.2818	551	35.2818	726	35.2885	730
											1265.1	12.6838	19.8068	5.82439	6.58504	7.08688	1265.1	20.3233	5.81237	7.20719	5.17464	6.30113		35.3083	887	35.3083	619	35.3083	810	35.3083	777	35.3083	861	35.3083	662	35.3083	654	35.3015	510	35.3015	665	35.3083	768
											1265.58	12.6227	19.7512	5.78915	6.53899	7.04729	1265.58	20.242	5.75729	7.17078	5.14207	6.27692		35.328	904	35.328	628	35.328	812	35.328	784	35.328	789	35.328	702	35.328	640	35.3213	551	35.3213	680	35.328	713
											1266.06	12.5608	19.6951	5.75333	6.49271	7.00718	1266.06	20.1599	5.70198	7.13399	5.10896	6.25236		35.3478	834	35.3478	678	35.3478	780	35.3478	834	35.3478	812	35.3478	687	35.3478	675	35.341	541	35.341	637	35.3478	710
											1266.54	12.4977	19.6386	5.7168	6.44583	6.96667	1266.54	20.0768	5.64622	7.09682	5.07498	6.22743		35.3675	883	35.3675	660	35.3675	752	35.3675	832	35.3675	839	35.3675	712	35.3675	672	35.3607	562	35.3607	698	35.3675	745
											1267.02	12.4339	19.5821	5.67982	6.39825	6.92617	1267.02	19.9932	5.59042	7.05964	5.04012	6.20217		35.3872	869	35.3872	633	35.3872	787	35.3872	776	35.3872	851	35.3872	688	35.3872	689	35.3805	571	35.3805	611	35.3872	658
											1267.51	12.3703	19.5268	5.64278	6.35029	6.88613	1267.51	19.9102	5.53555	7.02301	5.00468	6.1768		35.407	854	35.407	644	35.407	818	35.407	769	35.407	815	35.407	664	35.407	687	35.4002	550	35.4002	605	35.407	691
											1267.99	12.3081	19.4736	5.60645	6.30256	6.84704	1267.99	19.8289	5.48243	6.98753	4.96923	6.15166		35.4267	899	35.4267	646	35.4267	807	35.4267	762	35.4267	821	35.4267	650	35.4267	617	35.42	533	35.42	663	35.4267	706
											1268.47	12.2477	19.4227	5.57124	6.25563	6.809	1268.47	19.7499	5.43136	6.95343	4.9342	6.12692		35.4465	901	35.4465	613	35.4465	805	35.4465	788	35.4465	847	35.4465	679	35.4465	671	35.4397	526	35.4397	589	35.4465	679
											1268.95	12.1887	19.3736	5.53732	6.20979	6.77172	1268.95	19.6725	5.38169	6.92059	4.89968	6.10249		35.4662	851	35.4662	667	35.4662	775	35.4662	788	35.4662	768	35.4662	657	35.4662	629	35.4594	561	35.4594	720	35.4662	705
											1269.43	12.13	19.3251	5.5043	6.16483	6.73441	1269.43	19.5952	5.33198	6.88834	4.86538	6.078		35.4859	855	35.4859	683	35.4859	756	35.4859	782	35.4859	787	35.4859	707	35.4859	655	35.4792	498	35.4792	637	35.4859	686
											1269.92	12.0699	19.2754	5.47144	6.12012	6.6961	1269.92	19.5161	5.28019	6.85584	4.83066	6.05286		35.5057	851	35.5057	592	35.5057	796	35.5057	765	35.5057	826	35.5057	666	35.5057	693	35.4989	516	35.4989	643	35.5057	678
											1270.4	12.0074	19.2231	5.43804	6.07515	6.65619	1270.4	19.4339	5.22456	6.8223	4.79495	6.02663		35.5254	885	35.5254	649	35.5254	771	35.5254	753	35.5254	799	35.5254	675	35.5254	648	35.5187	520	35.5187	650	35.5254	724
											1270.88	11.9426	19.1676	5.40364	6.02974	6.61471	1270.88	19.3489	5.16396	6.78722	4.75806	5.99927		35.5452	843	35.5452	628	35.5452	775	35.5452	783	35.5452	822	35.5452	679	35.5452	704	35.5384	560	35.5384	625	35.5452	683
											1271.36	11.8765	19.1094	5.36838	5.9844	6.57255	1271.36	19.2624	5.0985	6.75079	4.72046	5.97128		35.5649	871	35.5649	664	35.5649	764	35.5649	780	35.5649	767	35.5649	637	35.5649	661	35.5581	540	35.5581	643	35.5649	697
											1271.85	11.811	19.0499	5.33296	5.9401	6.53108	1271.85	19.1769	5.02942	6.71366	4.68312	5.94359		35.5846	840	35.5846	597	35.5846	743	35.5846	778	35.5846	824	35.5846	649	35.5846	627	35.5779	574	35.5779	657	35.5846	685
											1272.33	11.7479	18.9912	5.29835	5.89783	6.49176	1272.33	19.0943	4.95878	6.6768	4.6472	5.91725		35.6044	831	35.6044	625	35.6044	792	35.6044	780	35.6044	827	35.6044	672	35.6044	652	35.5976	597	35.5976	657	35.6044	717
											1272.81	11.688	18.9347	5.26539	5.8583	6.45544	1272.81	19.0156	4.88886	6.64113	4.61361	5.89303		35.6241	852	35.6241	627	35.6241	796	35.6241	772	35.6241	826	35.6241	624	35.6241	637	35.6174	532	35.6174	630	35.6241	713
											1273.29	11.6313	18.8817	5.23459	5.82143	6.42223	1273.29	18.9405	4.82177	6.60735	4.58268	5.87112		35.6439	874	35.6439	605	35.6439	784	35.6439	738	35.6439	838	35.6439	686	35.6439	640	35.6371	536	35.6371	641	35.6439	677
											1273.77	11.5769	18.8325	5.20607	5.78676	6.39162	1273.77	18.8681	4.75894	6.57587	4.55424	5.8513		35.6636	849	35.6636	583	35.6636	741	35.6636	750	35.6636	792	35.6636	655	35.6636	657	35.6568	540	35.6568	643	35.6636	688
											1274.26	11.5239	18.7872	5.17968	5.75359	6.36279	1274.26	18.7971	4.70129	6.54682	4.52773	5.83305		35.6833	804	35.6833	641	35.6833	767	35.6833	766	35.6833	774	35.6833	664	35.6833	667	35.6766	530	35.6766	589	35.6833	732
											1274.74	11.4718	18.7455	5.15522	5.72165	6.33522	1274.74	18.7268	4.64898	6.52031	4.50256	5.81585		35.7031	809	35.7031	642	35.7031	774	35.7031	774	35.7031	744	35.7031	647	35.7031	631	35.6963	512	35.6963	605	35.7031	669
											1275.22	11.4208	18.7073	5.13264	5.69104	6.30878	1275.22	18.6572	4.60194	6.49641	4.47843	5.7994		35.7228	844	35.7228	646	35.7228	747	35.7228	706	35.7228	783	35.7228	666	35.7228	667	35.7161	539	35.7161	650	35.7228	683
											1275.7	11.3714	18.6724	5.11205	5.66246	6.28391	1275.7	18.5891	4.5598	6.47523	4.45535	5.78372		35.7426	847	35.7426	648	35.7426	748	35.7426	748	35.7426	754	35.7426	621	35.7426	673	35.7358	551	35.7358	608	35.7426	705
											1276.18	11.3243	18.6409	5.09361	5.63683	6.26113	1276.18	18.5232	4.52211	6.45672	4.43354	5.76913		35.7623	831	35.7623	629	35.7623	746	35.7623	735	35.7623	744	35.7623	628	35.7623	634	35.7555	537	35.7555	607	35.7623	708
											1276.67	11.2798	18.6127	5.07741	5.6148	6.24101	1276.67	18.4599	4.48835	6.44075	4.41333	5.75593		35.782	822	35.782	614	35.782	783	35.782	720	35.782	747	35.782	639	35.782	650	35.7753	580	35.7753	595	35.782	671
											1277.15	11.2376	18.5875	5.06334	5.5965	6.22366	1277.15	18.399	4.4581	6.42691	4.39482	5.74429		35.8018	877	35.8018	606	35.8018	760	35.8018	729	35.8018	810	35.8018	665	35.8018	641	35.795	526	35.795	627	35.8018	678
											1277.63	11.1971	18.5648	5.05113	5.58153	6.20885	1277.63	18.3398	4.43086	6.41467	4.37798	5.73421		35.8215	812	35.8215	612	35.8215	761	35.8215	742	35.8215	768	35.8215	634	35.8215	689	35.8148	517	35.8148	632	35.8215	712
											1278.11	11.1575	18.544	5.04041	5.56908	6.19609	1278.11	18.2817	4.40627	6.40344	4.36251	5.72545		35.8413	792	35.8413	606	35.8413	772	35.8413	747	35.8413	838	35.8413	697	35.8413	609	35.8345	515	35.8345	618	35.8413	675
											1278.59	11.1182	18.5248	5.03092	5.55825	6.18486	1278.59	18.2243	4.38383	6.39273	4.34814	5.71774		35.861	851	35.861	592	35.861	779	35.861	720	35.861	831	35.861	633	35.861	678	35.8542	497	35.8542	624	35.861	703
											1279.08	11.0793	18.5068	5.0225	5.54841	6.17491	1279.08	18.168	4.36298	6.38219	4.33466	5.71085		35.8807	839	35.8807	618	35.8807	760	35.8807	718	35.8807	780	35.8807	652	35.8807	632	35.874	542	35.874	594	35.8807	681
											1279.56	11.0412	18.4897	5.01508	5.53917	6.16609	1279.56	18.1132	4.34305	6.37169	4.32207	5.70457		35.9005	828	35.9005	590	35.9005	722	35.9005	742	35.9005	757	35.9005	638	35.9005	643	35.8937	514	35.8937	641	35.9005	654
											1280.04	11.0042	18.4733	5.00852	5.53027	6.1582	1280.04	18.0605	4.32322	6.36105	4.31038	5.69872		35.9202	856	35.9202	590	35.9202	751	35.9202	756	35.9202	775	35.9202	617	35.9202	608	35.9135	548	35.9135	625	35.9202	647
											1280.52	10.9684	18.4572	5.00239	5.52125	6.15076	1280.52	18.01	4.30279	6.3502	4.29955	5.69309		35.94	860	35.94	577	35.94	768	35.94	728	35.94	799	35.94	665	35.94	647	35.9332	519	35.9332	650	35.94	669
											1281.01	10.9332	18.4411	4.99602	5.51145	6.1429	1281.01	17.9611	4.2812	6.33895	4.28935	5.68731		35.9597	842	35.9597	624	35.9597	726	35.9597	717	35.9597	819	35.9597	661	35.9597	661	35.9529	498	35.9529	596	35.9597	683
											1281.49	10.8979	18.4246	4.98859	5.49997	6.1336	1281.49	17.9129	4.25842	6.32716	4.27942	5.68088		35.9794	807	35.9794	621	35.9794	749	35.9794	749	35.9794	746	35.9794	645	35.9794	609	35.9727	546	35.9727	614	35.9794	646
											1281.97	10.8618	18.4075	4.9794	5.48609	6.1219	1281.97	17.8647	4.23486	6.31485	4.26934	5.67351		35.9992	796	35.9992	595	35.9992	702	35.9992	692	35.9992	778	35.9992	639	35.9992	638	35.9924	514	35.9924	577	35.9992	732
											1282.45	10.8248	18.3902	4.96821	5.46955	6.10748	1282.45	17.8163	4.21143	6.30228	4.25882	5.66505		36.0189	861	36.0189	617	36.0189	718	36.0189	707	36.0189	781	36.0189	624	36.0189	643	36.0122	532	36.0122	583	36.0189	679
											1282.93	10.7872	18.3734	4.95533	5.45081	6.09067	1282.93	17.768	4.18939	6.29008	4.24792	5.6558		36.0387	816	36.0387	608	36.0387	745	36.0387	722	36.0387	748	36.0387	647	36.0387	666	36.0319	508	36.0319	602	36.0387	626
											1283.42	10.7501	18.358	4.94163	5.43088	6.07239	1283.42	17.7207	4.1701	6.27905	4.23684	5.64629		36.0584	900	36.0584	612	36.0584	735	36.0584	732	36.0584	746	36.0584	635	36.0584	612	36.0516	514	36.0516	631	36.0584	722
											1283.9	10.7142	18.3451	4.92815	5.41103	6.05375	1283.9	17.6752	4.15482	6.27003	4.22602	5.63715		36.0782	895	36.0782	581	36.0782	720	36.0782	668	36.0782	738	36.0782	630	36.0782	628	36.0714	517	36.0714	595	36.0782	619
											1284.38	10.68	18.3353	4.91593	5.39231	6.03568	1284.38	17.6321	4.14433	6.26371	4.21577	5.62879		36.0979	781	36.0979	588	36.0979	774	36.0979	714	36.0979	727	36.0979	650	36.0979	625	36.0911	501	36.0911	596	36.0979	642
											1284.86	10.6474	18.3291	4.90547	5.37524	6.01853	1284.86	17.5909	4.13898	6.2603	4.20621	5.62141		36.1176	810	36.1176	572	36.1176	720	36.1176	773	36.1176	764	36.1176	655	36.1176	610	36.1109	536	36.1109	570	36.1176	694
											1285.34	10.6156	18.3259	4.89687	5.35976	6.0021	1285.34	17.5509	4.13839	6.25964	4.19719	5.61478		36.1374	851	36.1374	586	36.1374	726	36.1374	720	36.1374	726	36.1374	602	36.1374	615	36.1306	519	36.1306	582	36.1374	670
											1285.83	10.5835	18.325	4.88975	5.34542	5.98589	1285.83	17.5113	4.14159	6.26111	4.18857	5.60853		36.1571	808	36.1571	576	36.1571	708	36.1571	694	36.1571	704	36.1571	643	36.1571	621	36.1504	518	36.1504	628	36.1571	652
											1286.31	10.5507	18.3253	4.88354	5.33188	5.96954	1286.31	17.4718	4.14687	6.26388	4.18018	5.6024		36.1769	812	36.1769	571	36.1769	713	36.1769	744	36.1769	760	36.1769	605	36.1769	616	36.1701	538	36.1701	589	36.1769	608
											1286.79	10.5174	18.3255	4.87782	5.31917	5.95325	1286.79	17.4325	4.15223	6.267	4.1722	5.59637		36.1966	791	36.1966	553	36.1966	725	36.1966	745	36.1966	736	36.1966	633	36.1966	618	36.1898	551	36.1898	624	36.1966	660
											1287.27	10.4847	18.3246	4.87251	5.30784	5.93792	1287.27	17.3946	4.15545	6.26981	4.16508	5.59091		36.2163	777	36.2163	570	36.2163	669	36.2163	687	36.2163	730	36.2163	625	36.2163	635	36.2096	491	36.2096	548	36.2163	629
											1287.76	10.4543	18.3221	4.8678	5.29893	5.92492	1287.76	17.3597	4.15481	6.27176	4.15956	5.58675		36.2361	813	36.2361	629	36.2361	660	36.2361	690	36.2361	765	36.2361	625	36.2361	592	36.2293	490	36.2293	579	36.2361	677
											1288.24	10.4276	18.3179	4.86412	5.29343	5.9156	1288.24	17.3286	4.14945	6.27279	4.15622	5.58464		36.2558	768	36.2558	577	36.2558	712	36.2558	726	36.2558	776	36.2558	637	36.2558	655	36.2491	506	36.2491	611	36.2558	657
											1288.72	10.4055	18.3128	4.86197	5.29193	5.9108	1288.72	17.3018	4.13976	6.27304	4.1555	5.58506		36.2756	830	36.2756	564	36.2756	675	36.2756	711	36.2756	787	36.2756	633	36.2756	634	36.2688	498	36.2688	593	36.2756	655
											1289.2	10.3881	18.3076	4.86172	5.29457	5.91068	1289.2	17.279	4.12721	6.27306	4.15743	5.58801		36.2953	781	36.2953	544	36.2953	723	36.2953	687	36.2953	728	36.2953	638	36.2953	637	36.2885	490	36.2885	615	36.2953	620
											1289.68	10.3751	18.3038	4.86376	5.30112	5.91484	1289.68	17.2597	4.11417	6.27353	4.16185	5.59334		36.315	809	36.315	566	36.315	720	36.315	656	36.315	758	36.315	616	36.315	631	36.3083	510	36.3083	561	36.315	565
											1290.17	10.3657	18.3025	4.86835	5.31143	5.92281	1290.17	17.2433	4.10292	6.27518	4.16853	5.60081		36.3348	857	36.3348	533	36.3348	729	36.3348	708	36.3348	713	36.3348	641	36.3348	611	36.328	506	36.328	600	36.3348	658
											1290.65	10.3599	18.3049	4.87592	5.32568	5.93432	1290.65	17.2298	4.09546	6.27882	4.17744	5.61028		36.3545	748	36.3545	565	36.3545	688	36.3545	675	36.3545	740	36.3545	609	36.3545	616	36.3478	474	36.3478	595	36.3545	645
											1291.13	10.3575	18.3113	4.88676	5.34431	5.94958	1291.13	17.2198	4.0929	6.28502	4.18866	5.62201		36.3743	773	36.3743	589	36.3743	737	36.3743	716	36.3743	724	36.3743	650	36.3743	619	36.3675	493	36.3675	617	36.3743	673
											1291.61	10.3588	18.3221	4.90114	5.36784	5.96887	1291.61	17.2139	4.09561	6.29418	4.20239	5.63635		36.394	788	36.394	623	36.394	743	36.394	719	36.394	757	36.394	647	36.394	630	36.3872	490	36.3872	596	36.394	600
											1292.09	10.3639	18.337	4.91901	5.39636	5.99236	1292.09	17.2126	4.10343	6.30647	4.21871	5.65359		36.4137	784	36.4137	587	36.4137	671	36.4137	703	36.4137	701	36.4137	635	36.4137	629	36.407	521	36.407	573	36.4137	638
											1292.58	10.3725	18.3556	4.94	5.42947	6.01974	1292.58	17.2156	4.11599	6.32172	4.23745	5.67371		36.4335	794	36.4335	590	36.4335	690	36.4335	705	36.4335	737	36.4335	582	36.4335	564	36.4267	462	36.4267	604	36.4335	588
											1293.06	10.3841	18.3774	4.9635	5.46618	6.0503	1293.06	17.2224	4.13309	6.33969	4.25826	5.69645		36.4532	825	36.4532	590	36.4532	695	36.4532	679	36.4532	744	36.4532	654	36.4532	624	36.4465	465	36.4465	606	36.4532	631
											1293.54	10.398	18.4024	4.9889	5.50546	6.08301	1293.54	17.2324	4.15479	6.36005	4.28079	5.72131		36.473	822	36.473	598	36.473	727	36.473	654	36.473	742	36.473	583	36.473	587	36.4662	496	36.4662	539	36.473	632
											1294.02	10.4142	18.4306	5.01582	5.54657	6.11707	1294.02	17.2453	4.18127	6.38255	4.30481	5.74783		36.4927	802	36.4927	570	36.4927	728	36.4927	670	36.4927	713	36.4927	641	36.4927	588	36.4859	474	36.4859	566	36.4927	645
											1294.51	10.4329	18.4621	5.04427	5.58953	6.15228	1294.51	17.2613	4.21254	6.40707	4.33041	5.77576		36.5124	796	36.5124	584	36.5124	665	36.5124	687	36.5124	712	36.5124	620	36.5124	611	36.5057	508	36.5057	573	36.5124	637
											1294.99	10.4546	18.4968	5.07447	5.63491	6.18887	1294.99	17.2812	4.24794	6.43347	4.35778	5.80511		36.5322	817	36.5322	590	36.5322	708	36.5322	725	36.5322	752	36.5322	567	36.5322	618	36.5254	467	36.5254	547	36.5322	613
											1295.47	10.4802	18.5342	5.10663	5.6835	6.22752	1295.47	17.3055	4.28612	6.46149	4.3872	5.83604		36.5519	830	36.5519	574	36.5519	680	36.5519	708	36.5519	737	36.5519	592	36.5519	650	36.5452	465	36.5452	580	36.5519	644
											1295.95	10.5099	18.5734	5.14073	5.73582	6.26878	1295.95	17.3346	4.32501	6.49073	4.41865	5.86855		36.5717	784	36.5717	533	36.5717	676	36.5717	682	36.5717	683	36.5717	646	36.5717	597	36.5649	499	36.5649	571	36.5717	627
											1296.43	10.5435	18.6129	5.17645	5.79166	6.31282	1296.43	17.3679	4.36256	6.52068	4.45174	5.90252		36.5914	793	36.5914	514	36.5914	654	36.5914	721	36.5914	703	36.5914	671	36.5914	593	36.5846	498	36.5846	563	36.5914	633
											1296.92	10.5802	18.6516	5.21317	5.85025	6.35932	1296.92	17.4044	4.39729	6.55088	4.48585	5.93758		36.6111	822	36.6111	599	36.6111	695	36.6111	719	36.6111	672	36.6111	626	36.6111	571	36.6044	514	36.6044	596	36.6111	620
											1297.4	10.619	18.6891	5.25044	5.9106	6.40778	1297.4	17.4431	4.42899	6.58118	4.52042	5.97337		36.6309	781	36.6309	540	36.6309	686	36.6309	682	36.6309	716	36.6309	610	36.6309	581	36.6241	485	36.6241	534	36.6309	562
											1297.88	10.6596	18.726	5.28822	5.97214	6.45783	1297.88	17.4836	4.45868	6.61189	4.55532	6.00977		36.6506	787	36.6506	601	36.6506	704	36.6506	703	36.6506	668	36.6506	611	36.6506	594	36.6439	504	36.6439	553	36.6506	552
											1298.36	10.7021	18.7634	5.32698	6.03504	6.50955	1298.36	17.5263	4.48833	6.64359	4.59081	6.04704		36.6704	713	36.6704	588	36.6704	666	36.6704	653	36.6704	672	36.6704	588	36.6704	576	36.6636	486	36.6636	529	36.6704	616
											1298.84	10.7473	18.8029	5.36754	6.10014	6.56336	1298.84	17.572	4.52002	6.67697	4.62753	6.08561		36.6901	770	36.6901	566	36.6901	675	36.6901	710	36.6901	690	36.6901	588	36.6901	604	36.6833	483	36.6833	514	36.6901	637
											1299.33	10.7957	18.8458	5.4106	6.1684	6.6198	1299.33	17.6216	4.55521	6.71244	4.66615	6.12604		36.7098	816	36.7098	581	36.7098	689	36.7098	685	36.7098	714	36.7098	580	36.7098	613	36.7031	460	36.7031	529	36.7098	614
											1299.81	10.8478	18.8924	5.45653	6.24049	6.67916	1299.81	17.6756	4.59448	6.75006	4.70706	6.16854		36.7296	808	36.7296	552	36.7296	690	36.7296	679	36.7296	698	36.7296	596	36.7296	615	36.7228	488	36.7228	575	36.7296	598
											1300.29	10.903	18.9426	5.50503	6.31633	6.74129	1300.29	17.7335	4.63757	6.78936	4.75018	6.21301		36.7493	779	36.7493	554	36.7493	691	36.7493	675	36.7493	695	36.7493	611	36.7493	626	36.7426	469	36.7426	601	36.7493	619
											1300.77	10.9607	18.9956	5.55545	6.39528	6.80566	1300.77	17.7944	4.68369	6.82975	4.79516	6.25893		36.7691	756	36.7691	515	36.7691	690	36.7691	647	36.7691	709	36.7691	584	36.7691	588	36.7623	467	36.7623	551	36.7691	642
											1301.25	11.02	19.0505	5.60705	6.47646	6.87177	1301.25	17.8572	4.73211	6.87067	4.84146	6.30587		36.7888	681	36.7888	567	36.7888	690	36.7888	650	36.7888	678	36.7888	600	36.7888	589	36.782	494	36.782	562	36.7888	627
											1301.74	11.0807	19.107	5.65945	6.55936	6.93944	1301.74	17.9214	4.78247	6.91194	4.88878	6.35354		36.8085	820	36.8085	556	36.8085	708	36.8085	628	36.8085	801	36.8085	611	36.8085	579	36.8018	428	36.8018	516	36.8085	590
											1302.22	11.1431	19.1652	5.71274	6.6441	7.00903	1302.22	17.9874	4.83489	6.95377	4.93719	6.40211		36.8283	731	36.8283	562	36.8283	695	36.8283	697	36.8283	663	36.8283	606	36.8283	620	36.8215	468	36.8215	568	36.8283	635
											1302.7	11.2081	19.2255	5.76745	6.73116	7.08125	1302.7	18.0558	4.88961	6.99655	4.98691	6.45201		36.848	772	36.848	523	36.848	680	36.848	638	36.848	713	36.848	668	36.848	595	36.8413	510	36.8413	568	36.848	607
											1303.18	11.2762	19.2885	5.82405	6.82115	7.15665	1303.18	18.1275	4.94686	7.04063	5.03809	6.50364		36.8678	775	36.8678	538	36.8678	637	36.8678	624	36.8678	654	36.8678	580	36.8678	565	36.861	503	36.861	530	36.8678	602
											1303.67	11.3476	19.3542	5.88274	6.914	7.2353	1303.67	18.2024	5.00647	7.08609	5.09056	6.55707		36.8875	837	36.8875	550	36.8875	700	36.8875	620	36.8875	724	36.8875	599	36.8875	620	36.8807	490	36.8807	565	36.8875	593
											1304.15	11.4215	19.4223	5.94308	7.00902	7.31647	1304.15	18.2798	5.06821	7.13268	5.14386	6.61196		36.9072	752	36.9072	562	36.9072	692	36.9072	627	36.9072	726	36.9072	580	36.9072	561	36.9005	470	36.9005	522	36.9072	632
											1304.63	11.4967	19.492	6.00431	7.10506	7.399	1304.63	18.3581	5.13182	7.18006	5.1973	6.66763		36.927	717	36.927	562	36.927	648	36.927	664	36.927	655	36.927	597	36.927	657	36.9202	473	36.9202	562	36.927	566
											1305.11	11.5723	19.5628	6.06578	7.20122	7.48187	1305.11	18.4363	5.1974	7.228	5.25056	6.72343		36.9467	753	36.9467	553	36.9467	663	36.9467	629	36.9467	689	36.9467	589	36.9467	571	36.94	462	36.94	550	36.9467	582
											1305.59	11.6481	19.6344	6.12714	7.29722	7.56453	1305.59	18.514	5.26525	7.2766	5.30373	6.77908		36.9665	756	36.9665	559	36.9665	635	36.9665	667	36.9665	713	36.9665	604	36.9665	595	36.9597	468	36.9597	557	36.9665	605
											1306.08	11.7247	19.7068	6.18864	7.39365	7.64721	1306.08	18.592	5.33552	7.32609	5.3574	6.83479		36.9862	773	36.9862	547	36.9862	654	36.9862	662	36.9862	631	36.9862	663	36.9862	582	36.9794	474	36.9794	521	36.9862	595
											1306.56	11.803	19.7798	6.25079	7.49148	7.73045	1306.56	18.6713	5.40768	7.37655	5.41234	6.89095		37.0059	727	37.0059	549	37.0059	633	37.0059	662	37.0059	623	37.0059	567	37.0059	613	36.9992	494	36.9992	588	37.0059	523
											1307.04	11.8835	19.8527	6.31391	7.59126	7.81465	1307.04	18.7528	5.48018	7.42769	5.46889	6.94789		37.0257	752	37.0257	572	37.0257	674	37.0257	731	37.0257	725	37.0257	602	37.0257	585	37.0189	475	37.0189	506	37.0257	566
											1307.52	11.9659	19.9246	6.37781	7.69243	7.8994	1307.52	18.8362	5.55064	7.47872	5.52664	7.00551		37.0454	789	37.0454	524	37.0454	649	37.0454	644	37.0454	712	37.0454	599	37.0454	568	37.0387	444	37.0387	567	37.0454	584
											1308	12.0486	19.9941	6.44164	7.79329	7.98344	1308	18.9199	5.61682	7.5286	5.58443	7.06303		37.0652	737	37.0652	533	37.0652	679	37.0652	624	37.0652	722	37.0652	580	37.0652	588	37.0584	500	37.0584	564	37.0652	559
											1308.49	12.1293	20.0607	6.50435	7.89155	8.06521	1308.49	19.0016	5.67776	7.57655	5.64083	7.11944		37.0849	732	37.0849	539	37.0849	637	37.0849	660	37.0849	648	37.0849	546	37.0849	585	37.0782	446	37.0782	553	37.0849	588
											1308.97	12.2064	20.1247	6.56521	7.98535	8.14346	1308.97	19.0795	5.7346	7.6227	5.69482	7.17386		37.1047	773	37.1047	559	37.1047	673	37.1047	646	37.1047	662	37.1047	578	37.1047	570	37.0979	435	37.0979	555	37.1047	582
											1309.45	12.2795	20.1879	6.6242	8.07419	8.21796	1309.45	19.1529	5.7906	7.66805	5.74621	7.22593		37.1244	757	37.1244	523	37.1244	674	37.1244	642	37.1244	691	37.1244	590	37.1244	584	37.1176	465	37.1176	579	37.1244	603
											1309.93	12.3494	20.2527	6.68203	8.15884	8.28939	1309.93	19.2227	5.85001	7.7142	5.79575	7.27596		37.1441	753	37.1441	549	37.1441	660	37.1441	654	37.1441	636	37.1441	559	37.1441	587	37.1374	453	37.1374	593	37.1441	605
											1310.42	12.4178	20.3211	6.73965	8.24084	8.35892	1310.42	19.2906	5.91644	7.76258	5.84454	7.32455		37.1639	701	37.1639	529	37.1639	609	37.1639	617	37.1639	703	37.1639	582	37.1639	576	37.1571	462	37.1571	561	37.1639	600
											1310.9	12.486	20.3937	6.79755	8.32137	8.4272	1310.9	19.3581	5.99152	7.81374	5.89342	7.37215		37.1836	764	37.1836	540	37.1836	687	37.1836	656	37.1836	644	37.1836	561	37.1836	568	37.1769	493	37.1769	539	37.1836	573
											1311.38	12.5542	20.4689	6.85529	8.40047	8.49386	1311.38	19.4261	6.07359	7.86674	5.94228	7.41861		37.2034	774	37.2034	577	37.2034	627	37.2034	696	37.2034	656	37.2034	628	37.2034	598	37.1966	486	37.1966	524	37.2034	584
											1311.86	12.6212	20.5432	6.91119	8.47646	8.5572	1311.86	19.4934	6.15785	7.91903	5.98986	7.46312		37.2231	753	37.2231	569	37.2231	679	37.2231	641	37.2231	657	37.2231	591	37.2231	620	37.2163	419	37.2163	559	37.2231	539
											1312.34	12.6845	20.6116	6.96285	8.54665	8.61477	1312.34	19.5579	6.23731	7.96722	6.034	7.50438		37.2428	747	37.2428	516	37.2428	664	37.2428	598	37.2428	635	37.2428	581	37.2428	603	37.2361	481	37.2361	543	37.2428	572
											1312.83	12.7416	20.6697	7.008	8.60812	8.66423	1312.83	19.6171	6.30514	8.00806	6.07253	7.54123		37.2626	716	37.2626	512	37.2626	629	37.2626	626	37.2626	681	37.2626	553	37.2626	552	37.2558	406	37.2558	528	37.2626	634
											1313.31	12.7909	20.7156	7.04545	8.65921	8.70464	1313.31	19.6693	6.35725	8.03996	6.10406	7.57314		37.2823	781	37.2823	521	37.2823	661	37.2823	660	37.2823	680	37.2823	589	37.2823	550	37.2756	489	37.2756	541	37.2823	636
											1313.79	12.8326	20.7501	7.07555	8.70004	8.73665	1313.79	19.7141	6.39385	8.06344	6.12869	7.60044		37.3021	715	37.3021	513	37.3021	644	37.3021	686	37.3021	673	37.3021	561	37.3021	548	37.2953	456	37.2953	491	37.3021	569
											1314.27	12.8678	20.7765	7.09973	8.73199	8.76192	1314.27	19.7527	6.41888	8.08073	6.14756	7.6239		37.3218	743	37.3218	612	37.3218	688	37.3218	618	37.3218	700	37.3218	523	37.3218	548	37.315	451	37.315	588	37.3218	519
											1314.75	12.8979	20.7988	7.11947	8.75654	8.78199	1314.75	19.7861	6.43789	8.09449	6.16209	7.64409		37.3415	807	37.3415	499	37.3415	704	37.3415	619	37.3415	684	37.3415	549	37.3415	556	37.3348	443	37.3348	567	37.3415	595
											1315.24	12.9235	20.8198	7.13557	8.77425	8.79743	1315.24	19.8148	6.45587	8.10671	6.17318	7.66089		37.3613	719	37.3613	578	37.3613	641	37.3613	646	37.3613	676	37.3613	570	37.3613	576	37.3545	473	37.3545	569	37.3613	563
											1315.72	12.9439	20.8407	7.14784	8.78452	8.80758	1315.72	19.8382	6.47585	8.11813	6.18098	7.67353		37.381	756	37.381	528	37.381	653	37.381	632	37.381	684	37.381	555	37.381	585	37.3743	421	37.3743	563	37.381	581
											1316.2	12.9579	20.8609	7.15535	8.78608	8.81097	1316.2	19.8551	6.49852	8.12833	6.1849	7.68083		37.4008	748	37.4008	542	37.4008	612	37.4008	608	37.4008	667	37.4008	604	37.4008	571	37.394	434	37.394	487	37.4008	536
											1316.68	12.9641	20.8785	7.15698	8.77766	8.80605	1316.68	19.8645	6.52256	8.13603	6.1842	7.68169		37.4205	686	37.4205	537	37.4205	604	37.4205	589	37.4205	646	37.4205	528	37.4205	561	37.4137	438	37.4137	497	37.4205	555
											1317.16	12.9618	20.8912	7.15183	8.75861	8.79174	1317.16	19.8661	6.545	8.1397	6.17822	7.67546		37.4402	741	37.4402	542	37.4402	650	37.4402	656	37.4402	659	37.4402	529	37.4402	595	37.4335	489	37.4335	553	37.4402	562
											1317.65	12.9512	20.8962	7.1395	8.72931	8.76764	1317.65	19.8603	6.5617	8.13773	6.16661	7.66224		37.46	692	37.46	515	37.46	620	37.46	605	37.46	701	37.46	563	37.46	536	37.4532	443	37.4532	522	37.46	575
											1318.13	12.9331	20.8909	7.11994	8.6907	8.73409	1318.13	19.8486	6.56776	8.12878	6.1492	7.64266		37.4797	755	37.4797	503	37.4797	635	37.4797	656	37.4797	652	37.4797	576	37.4797	566	37.473	396	37.473	554	37.4797	556
											1318.61	12.9086	20.8733	7.09333	8.64397	8.69185	1318.61	19.832	6.55856	8.11181	6.12597	7.61777		37.4995	730	37.4995	541	37.4995	646	37.4995	671	37.4995	667	37.4995	570	37.4995	588	37.4927	463	37.4927	584	37.4995	619
											1319.09	12.8786	20.8425	7.06004	8.59021	8.642	1319.09	19.8116	6.53107	8.08662	6.09698	7.58873		37.5192	734	37.5192	511	37.5192	619	37.5192	657	37.5192	666	37.5192	549	37.5192	568	37.5124	421	37.5124	523	37.5192	536
											1319.58	12.8441	20.7996	7.02065	8.53046	8.58598	1319.58	19.7875	6.48517	8.05398	6.06268	7.55676		37.5389	776	37.5389	552	37.5389	632	37.5389	620	37.5389	692	37.5389	601	37.5389	529	37.5322	496	37.5322	520	37.5389	525
											1320.06	12.8059	20.7473	6.97644	8.46603	8.52576	1320.06	19.7601	6.42415	8.01576	6.02401	7.52313		37.5587	748	37.5587	523	37.5587	665	37.5587	677	37.5587	684	37.5587	581	37.5587	629	37.5519	474	37.5519	510	37.5587	583
											1320.54	12.7657	20.69	6.92918	8.39867	8.46357	1320.54	19.7301	6.35391	7.97463	5.98253	7.48911		37.5784	750	37.5784	556	37.5784	605	37.5784	588	37.5784	678	37.5784	569	37.5784	595	37.5717	475	37.5717	529	37.5784	547
											1321.02	12.7252	20.6322	6.88094	8.33044	8.4017	1321.02	19.699	6.28113	7.93337	5.94004	7.45576		37.5982	751	37.5982	512	37.5982	602	37.5982	607	37.5982	656	37.5982	612	37.5982	543	37.5914	451	37.5914	539	37.5982	623
											1321.5	12.6862	20.5774	6.83358	8.26318	8.34182	1321.5	19.6682	6.21154	7.89415	5.89813	7.42384		37.6179	676	37.6179	553	37.6179	678	37.6179	604	37.6179	650	37.6179	519	37.6179	566	37.6111	438	37.6111	546	37.6179	596
											1321.99	12.65	20.5278	6.78829	8.19801	8.28477	1321.99	19.639	6.14865	7.85823	5.85784	7.39358		37.6376	691	37.6376	476	37.6376	641	37.6376	609	37.6376	658	37.6376	562	37.6376	572	37.6309	409	37.6309	531	37.6376	556
											1322.47	12.6167	20.4835	6.74556	8.13517	8.23037	1322.47	19.6117	6.09372	7.82588	5.81944	7.36464		37.6574	697	37.6574	511	37.6574	642	37.6574	575	37.6574	630	37.6574	586	37.6574	596	37.6506	488	37.6506	528	37.6574	556
											1322.95	12.5857	20.4437	6.70509	8.07417	8.17779	1322.95	19.5858	6.04602	7.79656	5.78252	7.33634		37.6771	691	37.6771	506	37.6771	648	37.6771	612	37.6771	687	37.6771	593	37.6771	597	37.6704	444	37.6704	500	37.6771	590
[truncated: 5,553 more rows]

## Sheet: Supplementary Fig. 2
Supplementary Fig. 2b and c
NFL(nm)
Osfc9	Osfc24
[truncated: 100 more rows]

## Sheet: Supplementary Fig. 3
	Supplementary Fig. 3a					Supplementary Fig. 3b
[truncated: 27 more rows]

[truncated: 1 more sheets: Supplementary Fig. 4]
